# Supplementary material for: Three Iodoargentate-Based Hybrids Decorated by Metal Complexes: Structures, Optical/Photoelectric Properties and Theoretical Studies
Source: Molecules. 2023 Aug 18;28(16):6116. doi: 10.3390/molecules28166116 (PMC10458760; doi:10.3390/molecules28166116)
Supplement: Supplementary file 1 [file molecules-28-06116-s001.zip]

Archive with 3 entries (3 files):
- checkcif.pdf
- Compounds 1-3.cif
- Supporting Information.pdf
