# Supplementary material for: Three Iodoargentate-Based Hybrids Decorated by Metal Complexes: Structures, Optical/Photoelectric Properties and Theoretical Studies
Source: Molecules. 2023 Aug 18;28(16):6116. doi: 10.3390/molecules28166116 (PMC10458760; doi:10.3390/molecules28166116)
Supplement: Supplementary file 1 [file molecules-28-06116-s001.zip › Compounds 1-3.cif]

 
data_Com-1
 
_audit_creation_method            'SHELXL-2014/7'
_shelx_SHELXL_version_number      '2014/7'
_chemical_name_systematic         ?
_chemical_name_common             ?
_chemical_melting_point           ?
_chemical_formula_moiety          ?
_chemical_formula_sum
 'C36 H24 Ag2 Co I6 N6 Pb' 
_chemical_formula_weight          1783.87

loop_
 _atom_type_symbol
 _atom_type_description
 _atom_type_scat_dispersion_real
 _atom_type_scat_dispersion_imag
 _atom_type_scat_source
 'C'  'C'   0.0033   0.0016
 'International Tables Vol C Tables 4.2.6.8 and 6.1.1.4'
 'H'  'H'   0.0000   0.0000
 'International Tables Vol C Tables 4.2.6.8 and 6.1.1.4'
 'N'  'N'   0.0061   0.0033
 'International Tables Vol C Tables 4.2.6.8 and 6.1.1.4'
 'I'  'I'  -0.4742   1.8119
 'International Tables Vol C Tables 4.2.6.8 and 6.1.1.4'
 'Co'  'Co'   0.3494   0.9721
 'International Tables Vol C Tables 4.2.6.8 and 6.1.1.4'
 'Pb'  'Pb'  -3.3944  10.1111
 'International Tables Vol C Tables 4.2.6.8 and 6.1.1.4'
 'Ag'  'Ag'  -0.8971   1.1015
 'International Tables Vol C Tables 4.2.6.8 and 6.1.1.4'
 
_space_group_crystal_system       triclinic
_space_group_IT_number            2
_space_group_name_H-M_alt         'P -1'
_space_group_name_Hall            '-P 1'
 
_shelx_space_group_comment
;
The symmetry employed for this shelxl refinement is uniquely defined
by the following loop, which should always be used as a source of
symmetry information in preference to the above space-group names.
They are only intended as comments.
;
 
loop_
 _space_group_symop_operation_xyz
 'x, y, z'
 '-x, -y, -z'
 
_cell_length_a                    12.0376(11)
_cell_length_b                    13.8472(12)
_cell_length_c                    14.8853(13)
_cell_angle_alpha                 112.785(4)
_cell_angle_beta                  94.948(2)
_cell_angle_gamma                 101.542(3)
_cell_volume                      2204.2(3)
_cell_formula_units_Z             2
_cell_measurement_temperature     298(2)
_cell_measurement_reflns_used     3666
_cell_measurement_theta_min       2.556
_cell_measurement_theta_max       26.791
 
_exptl_crystal_description        block
_exptl_crystal_colour             brown
_exptl_crystal_density_meas       ?
_exptl_crystal_density_method     ?
_exptl_crystal_density_diffrn     2.688          
_exptl_crystal_F_000              1606
_exptl_transmission_factor_min    ?
_exptl_transmission_factor_max    ?
_exptl_crystal_size_max           ?
_exptl_crystal_size_mid           ?
_exptl_crystal_size_min           ?
_exptl_absorpt_coefficient_mu     9.288
_shelx_estimated_absorpt_T_min    ?
_shelx_estimated_absorpt_T_max    ?
_exptl_absorpt_correction_type    ?
_exptl_absorpt_correction_T_min   ?
_exptl_absorpt_correction_T_max   ?
_exptl_absorpt_process_details    ?
_exptl_absorpt_special_details    ?
_diffrn_ambient_temperature       298(2)
_diffrn_radiation_wavelength      0.71073
_diffrn_radiation_type            MoK\a
_diffrn_source                    ?
_diffrn_measurement_device_type   'Bruker SMART' 
_diffrn_measurement_method        ?
_diffrn_detector_area_resol_mean  ?
_diffrn_reflns_number             10879
_diffrn_reflns_av_unetI/netI      0.0744
_diffrn_reflns_av_R_equivalents   0.0465
_diffrn_reflns_limit_h_min        -13
_diffrn_reflns_limit_h_max        14
_diffrn_reflns_limit_k_min        -16
_diffrn_reflns_limit_k_max        13
_diffrn_reflns_limit_l_min        -17
_diffrn_reflns_limit_l_max        16
_diffrn_reflns_theta_min          2.097
_diffrn_reflns_theta_max          25.017
_diffrn_reflns_theta_full         25.017
_diffrn_measured_fraction_theta_max   0.980
_diffrn_measured_fraction_theta_full  0.980
_diffrn_reflns_Laue_measured_fraction_max    0.980
_diffrn_reflns_Laue_measured_fraction_full   0.980
_diffrn_reflns_point_group_measured_fraction_max   0.980
_diffrn_reflns_point_group_measured_fraction_full  0.980
_reflns_number_total              7638
_reflns_number_gt                 5185
_reflns_threshold_expression      'I > 2\s(I)'
_reflns_Friedel_coverage          0.000
_reflns_Friedel_fraction_max      .
_reflns_Friedel_fraction_full     .
 
_reflns_special_details
;
 Reflections were merged by SHELXL according to the crystal
 class for the calculation of statistics and refinement.
 
 _reflns_Friedel_fraction is defined as the number of unique
 Friedel pairs measured divided by the number that would be
 possible theoretically, ignoring centric projections and
 systematic absences.
;
 
_computing_data_collection        'Bruker SMART'
_computing_cell_refinement        'Bruker SMART'
_computing_data_reduction         'Bruker SMART'
_computing_structure_solution     'SHELXL-2014/7 (Sheldrick, 2014)'
_computing_structure_refinement 'SHELXL-2014/7 (Sheldrick, 2014)'
_computing_molecular_graphics     ?
_computing_publication_material   ?
_refine_special_details           ?
_refine_ls_structure_factor_coef  Fsqd
_refine_ls_matrix_type            full
_refine_ls_weighting_scheme       calc
_refine_ls_weighting_details
'w=1/[\s^2^(Fo^2^)+(0.1228P)^2^+7.0582P] where P=(Fo^2^+2Fc^2^)/3'
_atom_sites_solution_primary      ?
_atom_sites_solution_secondary    ?
_atom_sites_solution_hydrogens    geom
_refine_ls_hydrogen_treatment     constr
_refine_ls_extinction_method      none
_refine_ls_extinction_coef        .
_refine_ls_number_reflns          7638
_refine_ls_number_parameters      469
_refine_ls_number_restraints      0
_refine_ls_R_factor_all           0.1038
_refine_ls_R_factor_gt            0.0725
_refine_ls_wR_factor_ref          0.2222
_refine_ls_wR_factor_gt           0.2053
_refine_ls_goodness_of_fit_ref    1.091
_refine_ls_restrained_S_all       1.091
_refine_ls_shift/su_max           0.000
_refine_ls_shift/su_mean          0.000
 
loop_
 _atom_site_label
 _atom_site_type_symbol
 _atom_site_fract_x
 _atom_site_fract_y
 _atom_site_fract_z
 _atom_site_U_iso_or_equiv
 _atom_site_adp_type
 _atom_site_occupancy
 _atom_site_site_symmetry_order  
 _atom_site_calc_flag
 _atom_site_refinement_flags_posn
 _atom_site_refinement_flags_adp
 _atom_site_refinement_flags_occupancy
 _atom_site_disorder_assembly
 _atom_site_disorder_group
Pb1 Pb 0.78816(6) 0.11163(6) 0.26432(5) 0.0448(2) Uani 1 1 d . . . . .
I1 I 1.06799(10) 0.19085(9) 0.29363(9) 0.0452(3) Uani 1 1 d . . . . .
I2 I 0.73926(12) -0.01661(11) 0.38859(10) 0.0559(4) Uani 1 1 d . . . . .
I3 I 0.75841(15) 0.29891(13) 0.41840(13) 0.0761(5) Uani 1 1 d . . . . .
I4 I 0.49993(11) 0.03576(11) 0.16739(10) 0.0569(4) Uani 1 1 d . . . . .
I5 I 0.18388(12) -0.23237(12) -0.07893(11) 0.0630(4) Uani 1 1 d . . . . .
I6 I -0.17099(12) -0.10441(10) 0.02766(10) 0.0612(4) Uani 1 1 d . . . . .
Ag1 Ag 0.3573(2) -0.0424(2) -0.01843(17) 0.1401(14) Uani 1 1 d . . . . .
Ag2 Ag 0.01096(16) -0.11321(16) -0.08312(13) 0.0719(5) Uani 1 1 d . . . . .
Co1 Co 0.71712(18) 0.38646(16) 0.75731(15) 0.0329(5) Uani 1 1 d . . . . .
N1 N 0.6433(12) 0.5096(10) 0.7364(10) 0.036(3) Uani 1 1 d . . . . .
N2 N 0.5930(11) 0.2938(10) 0.6176(9) 0.032(3) Uani 1 1 d . . . . .
N3 N 0.5935(12) 0.3476(11) 0.8424(10) 0.041(3) Uani 1 1 d . . . . .
N4 N 0.8048(12) 0.4912(11) 0.9071(10) 0.038(3) Uani 1 1 d . . . . .
N5 N 0.7871(12) 0.2518(11) 0.7442(10) 0.041(3) Uani 1 1 d . . . . .
N6 N 0.8636(12) 0.4191(11) 0.6925(10) 0.037(3) Uani 1 1 d . . . . .
C1 C 0.6736(15) 0.6177(12) 0.7904(13) 0.040(4) Uani 1 1 d . . . . .
H1 H 0.7381 0.6479 0.8406 0.048 Uiso 1 1 calc R U . . .
C2 C 0.6117(16) 0.6853(13) 0.7734(13) 0.044(4) Uani 1 1 d . . . . .
H2 H 0.6359 0.7597 0.8109 0.053 Uiso 1 1 calc R U . . .
C3 C 0.5146(16) 0.6420(13) 0.7010(13) 0.042(4) Uani 1 1 d . . . . .
H3 H 0.4721 0.6872 0.6907 0.051 Uiso 1 1 calc R U . . .
C4 C 0.4791(15) 0.5296(13) 0.6424(13) 0.042(4) Uani 1 1 d . . . . .
C5 C 0.5488(14) 0.4655(13) 0.6639(12) 0.040(4) Uani 1 1 d . . . . .
C6 C 0.5237(14) 0.3487(13) 0.5987(11) 0.038(4) Uani 1 1 d . . . . .
C7 C 0.4282(14) 0.3027(15) 0.5175(12) 0.042(4) Uani 1 1 d . . . . .
C8 C 0.3831(19) 0.4733(19) 0.5578(14) 0.064(6) Uani 1 1 d . . . . .
H8 H 0.3375 0.5137 0.5425 0.077 Uiso 1 1 calc R U . . .
C9 C 0.3585(16) 0.3694(15) 0.5030(12) 0.047(5) Uani 1 1 d . . . . .
H9 H 0.2936 0.3378 0.4530 0.057 Uiso 1 1 calc R U . . .
C10 C 0.4146(19) 0.1953(16) 0.4566(13) 0.059(6) Uani 1 1 d . . . . .
H10 H 0.3558 0.1618 0.4014 0.071 Uiso 1 1 calc R U . . .
C11 C 0.4875(18) 0.1346(15) 0.4755(14) 0.056(6) Uani 1 1 d . . . . .
H11 H 0.4760 0.0617 0.4343 0.068 Uiso 1 1 calc R U . . .
C12 C 0.5781(17) 0.1867(13) 0.5582(12) 0.044(4) Uani 1 1 d . . . . .
H12 H 0.6273 0.1484 0.5721 0.053 Uiso 1 1 calc R U . . .
C13 C 0.4932(15) 0.2738(14) 0.8116(14) 0.052(5) Uani 1 1 d . . . . .
H13 H 0.4709 0.2304 0.7441 0.062 Uiso 1 1 calc R U . . .
C14 C 0.4181(18) 0.2571(17) 0.8754(16) 0.066(6) Uani 1 1 d . . . . .
H14 H 0.3454 0.2091 0.8504 0.079 Uiso 1 1 calc R U . . .
C15 C 0.4566(18) 0.3142(16) 0.9751(14) 0.061(6) Uani 1 1 d . . . . .
H15 H 0.4120 0.2999 1.0187 0.074 Uiso 1 1 calc R U . . .
C16 C 0.5615(17) 0.3939(14) 1.0135(13) 0.047(5) Uani 1 1 d . . . . .
C17 C 0.6289(15) 0.4084(13) 0.9437(13) 0.039(4) Uani 1 1 d . . . . .
C18 C 0.606(2) 0.457(2) 1.1134(14) 0.081(8) Uani 1 1 d . . . . .
H18 H 0.5637 0.4460 1.1593 0.097 Uiso 1 1 calc R U . . .
C19 C 0.702(2) 0.528(2) 1.1460(16) 0.072(7) Uani 1 1 d . . . . .
H19 H 0.7248 0.5692 1.2140 0.086 Uiso 1 1 calc R U . . .
C20 C 0.7799(17) 0.5489(15) 1.0786(13) 0.047(5) Uani 1 1 d . . . . .
C21 C 0.7387(14) 0.4844(13) 0.9780(12) 0.036(4) Uani 1 1 d . . . . .
C22 C 0.8852(16) 0.6268(16) 1.1089(13) 0.051(5) Uani 1 1 d . . . . .
H22 H 0.9119 0.6709 1.1758 0.061 Uiso 1 1 calc R U . . .
C23 C 0.9501(19) 0.6385(16) 1.0393(15) 0.064(6) Uani 1 1 d . . . . .
H23 H 1.0202 0.6901 1.0579 0.077 Uiso 1 1 calc R U . . .
C24 C 0.9044(16) 0.5678(15) 0.9382(14) 0.047(5) Uani 1 1 d . . . . .
H24 H 0.9465 0.5754 0.8907 0.057 Uiso 1 1 calc R U . . .
C25 C 0.7524(19) 0.1719(13) 0.7710(14) 0.052(5) Uani 1 1 d . . . . .
H25 H 0.6922 0.1745 0.8064 0.063 Uiso 1 1 calc R U . . .
C26 C 0.801(2) 0.0836(17) 0.7494(16) 0.071(7) Uani 1 1 d . . . . .
H26 H 0.7744 0.0301 0.7711 0.085 Uiso 1 1 calc R U . . .
C27 C 0.890(2) 0.0767(17) 0.6956(19) 0.069(6) Uani 1 1 d . . . . .
H27 H 0.9224 0.0182 0.6802 0.082 Uiso 1 1 calc R U . . .
C28 C 0.9298(18) 0.1600(14) 0.6638(15) 0.054(5) Uani 1 1 d . . . . .
C29 C 0.8758(15) 0.2477(14) 0.6914(12) 0.041(4) Uani 1 1 d . . . . .
C30 C 1.0246(18) 0.1667(18) 0.6085(16) 0.061(6) Uani 1 1 d . . . . .
H30 H 1.0606 0.1103 0.5888 0.073 Uiso 1 1 calc R U . . .
C31 C 1.0605(18) 0.2489(17) 0.5858(16) 0.058(5) Uani 1 1 d . . . . .
H31 H 1.1193 0.2488 0.5492 0.070 Uiso 1 1 calc R U . . .
C32 C 1.0112(16) 0.3351(16) 0.6159(14) 0.049(5) Uani 1 1 d . . . . .
C33 C 0.9166(14) 0.3350(12) 0.6652(11) 0.032(4) Uani 1 1 d . . . . .
C34 C 1.0553(17) 0.4322(18) 0.5979(16) 0.059(6) Uani 1 1 d . . . . .
H34 H 1.1167 0.4367 0.5646 0.071 Uiso 1 1 calc R U . . .
C35 C 0.9067(15) 0.5040(13) 0.6735(13) 0.041(4) Uani 1 1 d . . . . .
H35 H 0.8680 0.5586 0.6898 0.050 Uiso 1 1 calc R U . . .
C36 C 1.0010(18) 0.5186(18) 0.6328(17) 0.059(6) Uani 1 1 d . . . . .
H36 H 1.0298 0.5835 0.6278 0.071 Uiso 1 1 calc R U . . .
 
loop_
 _atom_site_aniso_label
 _atom_site_aniso_U_11
 _atom_site_aniso_U_22
 _atom_site_aniso_U_33
 _atom_site_aniso_U_23
 _atom_site_aniso_U_13
 _atom_site_aniso_U_12
Pb1 0.0333(4) 0.0524(5) 0.0407(4) 0.0165(3) 0.0048(3) 0.0005(3)
I1 0.0381(7) 0.0388(6) 0.0483(7) 0.0144(5) -0.0011(5) -0.0015(5)
I2 0.0534(8) 0.0509(8) 0.0640(9) 0.0270(7) 0.0073(6) 0.0093(6)
I3 0.0728(11) 0.0690(10) 0.0823(11) 0.0281(9) 0.0232(9) 0.0119(8)
I4 0.0429(7) 0.0653(9) 0.0479(7) 0.0185(6) -0.0006(6) -0.0042(6)
I5 0.0510(8) 0.0599(9) 0.0759(10) 0.0362(8) 0.0053(7) -0.0049(6)
I6 0.0556(8) 0.0421(7) 0.0575(8) 0.0014(6) 0.0255(6) -0.0153(6)
Ag1 0.124(2) 0.164(3) 0.0682(14) 0.0507(16) -0.0278(14) -0.086(2)
Ag2 0.0560(11) 0.0842(13) 0.0578(10) 0.0195(9) 0.0191(8) -0.0037(9)
Co1 0.0314(12) 0.0271(11) 0.0318(11) 0.0071(9) 0.0127(9) -0.0031(9)
N1 0.042(8) 0.023(7) 0.035(8) 0.005(6) 0.006(6) 0.004(6)
N2 0.032(8) 0.023(7) 0.030(7) 0.003(6) 0.005(6) -0.001(6)
N3 0.039(9) 0.040(8) 0.040(8) 0.013(7) 0.022(7) 0.000(7)
N4 0.030(8) 0.046(8) 0.032(7) 0.013(6) 0.008(6) 0.002(6)
N5 0.043(9) 0.037(8) 0.041(8) 0.016(7) 0.016(7) 0.001(6)
N6 0.036(8) 0.043(8) 0.037(8) 0.022(7) 0.021(6) 0.005(6)
C1 0.040(10) 0.025(9) 0.047(10) 0.009(8) 0.011(8) 0.000(7)
C2 0.055(12) 0.026(9) 0.037(10) 0.003(7) 0.009(8) -0.001(8)
C3 0.051(12) 0.032(9) 0.044(10) 0.010(8) 0.022(9) 0.017(8)
C4 0.030(9) 0.034(9) 0.053(11) 0.012(8) 0.016(8) -0.001(7)
C5 0.031(9) 0.031(9) 0.040(10) 0.003(7) 0.009(7) -0.006(7)
C6 0.027(9) 0.040(10) 0.023(8) 0.002(7) 0.008(6) -0.018(7)
C7 0.026(9) 0.054(11) 0.027(9) 0.008(8) 0.006(7) -0.011(8)
C8 0.057(14) 0.079(16) 0.042(11) 0.030(11) -0.015(10) -0.010(11)
C9 0.049(12) 0.047(11) 0.024(9) 0.003(8) 0.001(8) -0.009(9)
C10 0.059(14) 0.049(12) 0.032(10) -0.001(9) 0.007(9) -0.029(10)
C11 0.051(13) 0.027(10) 0.052(12) -0.008(8) 0.004(9) -0.020(9)
C12 0.057(12) 0.034(9) 0.033(9) 0.011(8) 0.008(8) -0.002(8)
C13 0.038(11) 0.040(10) 0.046(11) 0.001(8) 0.010(8) -0.022(8)
C14 0.049(13) 0.064(14) 0.063(14) 0.018(11) 0.023(10) -0.021(10)
C15 0.066(14) 0.054(12) 0.044(11) 0.007(9) 0.035(10) -0.012(10)
C16 0.052(12) 0.041(10) 0.043(10) 0.013(8) 0.023(9) 0.005(8)
C17 0.037(10) 0.039(10) 0.043(10) 0.021(8) 0.012(8) 0.002(7)
C18 0.093(19) 0.086(17) 0.029(11) 0.004(11) 0.029(11) -0.022(14)
C19 0.077(17) 0.091(17) 0.045(12) 0.029(12) 0.030(11) 0.006(14)
C20 0.051(12) 0.045(11) 0.034(10) 0.011(8) -0.001(8) 0.004(9)
C21 0.028(9) 0.039(9) 0.036(9) 0.007(7) 0.012(7) 0.013(7)
C22 0.040(11) 0.065(13) 0.031(10) 0.012(9) 0.004(8) -0.006(9)
C23 0.063(14) 0.043(11) 0.056(13) 0.006(10) -0.022(11) -0.011(10)
C24 0.040(11) 0.051(11) 0.052(11) 0.029(9) 0.007(9) 0.001(9)
C25 0.084(15) 0.023(9) 0.053(12) 0.021(8) 0.012(10) 0.008(9)
C26 0.10(2) 0.044(12) 0.062(14) 0.035(11) -0.001(13) -0.009(12)
C27 0.076(17) 0.044(12) 0.087(17) 0.030(12) 0.007(13) 0.014(11)
C28 0.062(13) 0.027(9) 0.056(12) 0.005(8) -0.007(10) 0.010(9)
C29 0.036(10) 0.045(10) 0.024(8) 0.001(7) 0.000(7) 0.001(8)
C30 0.048(13) 0.059(14) 0.068(14) 0.006(11) 0.011(10) 0.038(11)
C31 0.044(12) 0.062(14) 0.065(14) 0.014(11) 0.012(10) 0.029(10)
C32 0.036(10) 0.054(12) 0.045(11) 0.006(9) 0.005(8) 0.017(9)
C33 0.032(9) 0.028(8) 0.028(8) 0.008(7) 0.011(7) -0.001(7)
C34 0.039(11) 0.076(15) 0.068(14) 0.044(12) 0.028(10) -0.009(10)
C35 0.045(11) 0.030(9) 0.057(11) 0.023(8) 0.033(9) 0.009(8)
C36 0.045(12) 0.063(14) 0.080(15) 0.041(12) 0.020(11) 0.008(10)
 
_geom_special_details
;
 All esds (except the esd in the dihedral angle between two l.s. planes)
 are estimated using the full covariance matrix.  The cell esds are taken
 into account individually in the estimation of esds in distances, angles
 and torsion angles; correlations between esds in cell parameters are only
 used when they are defined by crystal symmetry.  An approximate (isotropic)
 treatment of cell esds is used for estimating esds involving l.s. planes.
;
 
loop_
 _geom_bond_atom_site_label_1
 _geom_bond_atom_site_label_2
 _geom_bond_distance
 _geom_bond_site_symmetry_2
 _geom_bond_publ_flag
Pb1 I3 2.8320(19) . ?
Pb1 I2 3.0390(15) . ?
Pb1 I1 3.2615(14) . ?
Pb1 I4 3.4246(15) . ?
I1 Ag2 2.889(2) 2_655 ?
I4 Ag1 2.809(2) . ?
I4 Ag1 2.938(3) 2_655 ?
I5 Ag1 2.780(2) . ?
I5 Ag2 2.914(3) . ?
I6 Ag2 2.847(2) . ?
I6 Ag2 2.991(2) 2 ?
Ag1 I4 2.938(3) 2_655 ?
Ag2 I1 2.889(2) 2_655 ?
Ag2 I6 2.991(2) 2 ?
Ag2 Ag2 3.234(4) 2 ?
Co1 N6 2.134(13) . ?
Co1 N5 2.145(15) . ?
Co1 N3 2.155(13) . ?
Co1 N4 2.160(13) . ?
Co1 N1 2.183(14) . ?
Co1 N2 2.198(13) . ?
N1 C1 1.348(19) . ?
N1 C5 1.35(2) . ?
N2 C6 1.32(2) . ?
N2 C12 1.37(2) . ?
N3 C13 1.33(2) . ?
N3 C17 1.39(2) . ?
N4 C24 1.34(2) . ?
N4 C21 1.39(2) . ?
N5 C25 1.32(2) . ?
N5 C29 1.38(2) . ?
N6 C35 1.33(2) . ?
N6 C33 1.38(2) . ?
C1 C2 1.39(2) . ?
C1 H1 0.9300 . ?
C2 C3 1.37(2) . ?
C2 H2 0.9300 . ?
C3 C4 1.41(2) . ?
C3 H3 0.9300 . ?
C4 C5 1.44(3) . ?
C4 C8 1.47(2) . ?
C5 C6 1.48(2) . ?
C6 C7 1.44(2) . ?
C7 C10 1.38(3) . ?
C7 C9 1.43(3) . ?
C8 C9 1.30(3) . ?
C8 H8 0.9300 . ?
C9 H9 0.9300 . ?
C10 C11 1.41(3) . ?
C10 H10 0.9300 . ?
C11 C12 1.41(3) . ?
C11 H11 0.9300 . ?
C12 H12 0.9300 . ?
C13 C14 1.42(3) . ?
C13 H13 0.9300 . ?
C14 C15 1.37(3) . ?
C14 H14 0.9300 . ?
C15 C16 1.40(3) . ?
C15 H15 0.9300 . ?
C16 C18 1.39(3) . ?
C16 C17 1.42(2) . ?
C17 C21 1.42(2) . ?
C18 C19 1.27(3) . ?
C18 H18 0.9300 . ?
C19 C20 1.50(3) . ?
C19 H19 0.9300 . ?
C20 C21 1.39(2) . ?
C20 C22 1.40(3) . ?
C22 C23 1.39(3) . ?
C22 H22 0.9300 . ?
C23 C24 1.42(3) . ?
C23 H23 0.9300 . ?
C24 H24 0.9300 . ?
C25 C26 1.40(3) . ?
C25 H25 0.9300 . ?
C26 C27 1.38(3) . ?
C26 H26 0.9300 . ?
C27 C28 1.42(3) . ?
C27 H27 0.9300 . ?
C28 C29 1.43(3) . ?
C28 C30 1.47(3) . ?
C29 C33 1.42(2) . ?
C30 C31 1.31(3) . ?
C30 H30 0.9300 . ?
C31 C32 1.38(3) . ?
C31 H31 0.9300 . ?
C32 C33 1.41(2) . ?
C32 C34 1.48(3) . ?
C34 C36 1.42(3) . ?
C34 H34 0.9300 . ?
C35 C36 1.35(3) . ?
C35 H35 0.9300 . ?
C36 H36 0.9300 . ?
 
loop_
 _geom_angle_atom_site_label_1
 _geom_angle_atom_site_label_2
 _geom_angle_atom_site_label_3
 _geom_angle
 _geom_angle_site_symmetry_1
 _geom_angle_site_symmetry_3
 _geom_angle_publ_flag
I3 Pb1 I2 90.53(5) . . ?
I3 Pb1 I1 96.81(4) . . ?
I2 Pb1 I1 106.40(4) . . ?
I3 Pb1 I4 90.25(5) . . ?
I2 Pb1 I4 89.32(4) . . ?
I1 Pb1 I4 162.62(4) . . ?
Ag2 I1 Pb1 75.52(5) 2_655 . ?
Ag1 I4 Ag1 70.63(9) . 2_655 ?
Ag1 I4 Pb1 138.48(8) . . ?
Ag1 I4 Pb1 68.20(6) 2_655 . ?
Ag1 I5 Ag2 89.96(10) . . ?
Ag2 I6 Ag2 67.22(7) . 2 ?
I5 Ag1 I4 118.63(10) . . ?
I5 Ag1 I4 114.46(10) . 2_655 ?
I4 Ag1 I4 109.37(9) . 2_655 ?
I6 Ag2 I1 113.56(7) . 2_655 ?
I6 Ag2 I5 124.21(8) . . ?
I1 Ag2 I5 101.47(7) 2_655 . ?
I6 Ag2 I6 112.79(7) . 2 ?
I1 Ag2 I6 103.93(7) 2_655 2 ?
I5 Ag2 I6 98.14(7) . 2 ?
I6 Ag2 Ag2 58.52(6) . 2 ?
I1 Ag2 Ag2 125.07(11) 2_655 2 ?
I5 Ag2 Ag2 128.75(10) . 2 ?
I6 Ag2 Ag2 54.26(6) 2 2 ?
N6 Co1 N5 79.3(5) . . ?
N6 Co1 N3 168.3(6) . . ?
N5 Co1 N3 92.5(5) . . ?
N6 Co1 N4 94.2(5) . . ?
N5 Co1 N4 96.5(5) . . ?
N3 Co1 N4 78.3(5) . . ?
N6 Co1 N1 94.3(5) . . ?
N5 Co1 N1 167.7(5) . . ?
N3 Co1 N1 95.2(6) . . ?
N4 Co1 N1 94.4(5) . . ?
N6 Co1 N2 96.7(5) . . ?
N5 Co1 N2 93.3(5) . . ?
N3 Co1 N2 92.1(5) . . ?
N4 Co1 N2 166.5(5) . . ?
N1 Co1 N2 76.9(5) . . ?
C1 N1 C5 118.9(15) . . ?
C1 N1 Co1 128.7(11) . . ?
C5 N1 Co1 112.1(10) . . ?
C6 N2 C12 120.7(14) . . ?
C6 N2 Co1 113.6(10) . . ?
C12 N2 Co1 125.4(12) . . ?
C13 N3 C17 117.7(14) . . ?
C13 N3 Co1 129.3(12) . . ?
C17 N3 Co1 112.9(10) . . ?
C24 N4 C21 117.7(14) . . ?
C24 N4 Co1 128.9(12) . . ?
C21 N4 Co1 112.9(10) . . ?
C25 N5 C29 118.2(17) . . ?
C25 N5 Co1 130.3(14) . . ?
C29 N5 Co1 111.2(11) . . ?
C35 N6 C33 118.0(14) . . ?
C35 N6 Co1 130.2(12) . . ?
C33 N6 Co1 111.8(10) . . ?
N1 C1 C2 122.1(16) . . ?
N1 C1 H1 118.9 . . ?
C2 C1 H1 118.9 . . ?
C3 C2 C1 119.9(16) . . ?
C3 C2 H2 120.1 . . ?
C1 C2 H2 120.1 . . ?
C2 C3 C4 120.3(17) . . ?
C2 C3 H3 119.8 . . ?
C4 C3 H3 119.8 . . ?
C3 C4 C5 116.3(16) . . ?
C3 C4 C8 126.3(18) . . ?
C5 C4 C8 117.3(17) . . ?
N1 C5 C4 122.4(15) . . ?
N1 C5 C6 118.2(16) . . ?
C4 C5 C6 119.2(15) . . ?
N2 C6 C7 124.0(16) . . ?
N2 C6 C5 117.4(14) . . ?
C7 C6 C5 118.5(17) . . ?
C10 C7 C9 125.1(17) . . ?
C10 C7 C6 115.2(19) . . ?
C9 C7 C6 119.7(16) . . ?
C9 C8 C4 123(2) . . ?
C9 C8 H8 118.4 . . ?
C4 C8 H8 118.4 . . ?
C8 C9 C7 121.9(17) . . ?
C8 C9 H9 119.1 . . ?
C7 C9 H9 119.1 . . ?
C7 C10 C11 121.8(18) . . ?
C7 C10 H10 119.1 . . ?
C11 C10 H10 119.1 . . ?
C10 C11 C12 118.7(17) . . ?
C10 C11 H11 120.6 . . ?
C12 C11 H11 120.6 . . ?
N2 C12 C11 119.5(18) . . ?
N2 C12 H12 120.2 . . ?
C11 C12 H12 120.2 . . ?
N3 C13 C14 123.9(17) . . ?
N3 C13 H13 118.0 . . ?
C14 C13 H13 118.0 . . ?
C15 C14 C13 117.4(17) . . ?
C15 C14 H14 121.3 . . ?
C13 C14 H14 121.3 . . ?
C14 C15 C16 121.8(17) . . ?
C14 C15 H15 119.1 . . ?
C16 C15 H15 119.1 . . ?
C18 C16 C15 125.7(18) . . ?
C18 C16 C17 117.6(17) . . ?
C15 C16 C17 116.7(16) . . ?
N3 C17 C16 122.2(15) . . ?
N3 C17 C21 118.3(15) . . ?
C16 C17 C21 119.5(16) . . ?
C19 C18 C16 124(2) . . ?
C19 C18 H18 117.9 . . ?
C16 C18 H18 117.9 . . ?
C18 C19 C20 122(2) . . ?
C18 C19 H19 118.9 . . ?
C20 C19 H19 118.9 . . ?
C21 C20 C22 119.8(17) . . ?
C21 C20 C19 114.9(17) . . ?
C22 C20 C19 125.3(17) . . ?
C20 C21 N4 121.0(15) . . ?
C20 C21 C17 121.6(16) . . ?
N4 C21 C17 117.5(14) . . ?
C23 C22 C20 120.2(16) . . ?
C23 C22 H22 119.9 . . ?
C20 C22 H22 119.9 . . ?
C22 C23 C24 116.9(18) . . ?
C22 C23 H23 121.5 . . ?
C24 C23 H23 121.5 . . ?
N4 C24 C23 124.2(18) . . ?
N4 C24 H24 117.9 . . ?
C23 C24 H24 117.9 . . ?
N5 C25 C26 124(2) . . ?
N5 C25 H25 118.1 . . ?
C26 C25 H25 118.1 . . ?
C27 C26 C25 119.4(19) . . ?
C27 C26 H26 120.3 . . ?
C25 C26 H26 120.3 . . ?
C26 C27 C28 119(2) . . ?
C26 C27 H27 120.4 . . ?
C28 C27 H27 120.4 . . ?
C27 C28 C29 117(2) . . ?
C27 C28 C30 126(2) . . ?
C29 C28 C30 116.6(18) . . ?
N5 C29 C33 118.7(16) . . ?
N5 C29 C28 122.4(17) . . ?
C33 C29 C28 118.9(17) . . ?
C31 C30 C28 122.9(18) . . ?
C31 C30 H30 118.5 . . ?
C28 C30 H30 118.5 . . ?
C30 C31 C32 120(2) . . ?
C30 C31 H31 119.9 . . ?
C32 C31 H31 119.9 . . ?
C31 C32 C33 121.7(19) . . ?
C31 C32 C34 121(2) . . ?
C33 C32 C34 116.9(17) . . ?
N6 C33 C32 122.3(14) . . ?
N6 C33 C29 118.2(14) . . ?
C32 C33 C29 119.5(16) . . ?
C36 C34 C32 118.0(17) . . ?
C36 C34 H34 121.0 . . ?
C32 C34 H34 121.0 . . ?
N6 C35 C36 126.3(18) . . ?
N6 C35 H35 116.8 . . ?
C36 C35 H35 116.8 . . ?
C35 C36 C34 118.2(18) . . ?
C35 C36 H36 120.9 . . ?
C34 C36 H36 120.9 . . ?
 
loop_
 _geom_hbond_atom_site_label_D 
 _geom_hbond_atom_site_label_H 
 _geom_hbond_atom_site_label_A 
 _geom_hbond_distance_DH 
 _geom_hbond_distance_HA 
 _geom_hbond_distance_DA 
 _geom_hbond_angle_DHA 
 _geom_hbond_site_symmetry_A 
C13 H13 I2  0.93 3.27 3.968(16) 133.8 2_656
C23 H23 I5  0.93 3.27 3.94(2) 129.9 1_666
C35 H35 I1  0.93 3.31 4.006(16) 133.7 2_766
C36 H36 I3  0.93 3.02 3.78(2) 139.9 2_766
 
_refine_diff_density_max    2.640
_refine_diff_density_min   -4.382
_refine_diff_density_rms    0.304

_shelx_res_file
;

    b.res created by SHELXL-2014/7


TITL 210815f in P-1
CELL 0.71073 12.0376 13.8472 14.8853 112.785 94.948 101.542
ZERR 2.0000 0.0011 0.0012 0.0013 0.004 0.002 0.003
LATT 1
SFAC C H N I CO PB AG
UNIT 72 48 12 12 2 2 4
MERG 2
OMIT -1 50.04
FMAP 2
GRID
PLAN 20
EQIV $1 1-X,-Y,-Z
FREE Ag1 Ag1_$1
TEMP 25
EQIV $2 -x+1, -y, -z+1
HTAB C13 I2_$2
EQIV $3 x+1, y+1, z+1
HTAB C23 I5_$3
EQIV $4 -x+2, -y+1, -z+1
HTAB C35 I1_$4
HTAB C36 I3_$4
BOND $H
L.S. 8
ACTA
WGHT    0.122800    7.058200
FVAR       0.14543
PB1   6    0.788162    0.111626    0.264317    11.00000    0.03326    0.05244 =
         0.04065    0.01647    0.00481    0.00049
I1    4    1.067989    0.190845    0.293626    11.00000    0.03814    0.03875 =
         0.04835    0.01442   -0.00114   -0.00150
I2    4    0.739256   -0.016607    0.388590    11.00000    0.05336    0.05094 =
         0.06400    0.02698    0.00734    0.00932
I3    4    0.758406    0.298909    0.418397    11.00000    0.07280    0.06904 =
         0.08233    0.02811    0.02324    0.01187
I4    4    0.499928    0.035765    0.167389    11.00000    0.04287    0.06531 =
         0.04786    0.01854   -0.00060   -0.00420
I5    4    0.183884   -0.232367   -0.078934    11.00000    0.05099    0.05988 =
         0.07587    0.03622    0.00528   -0.00488
I6    4   -0.170986   -0.104405    0.027663    11.00000    0.05560    0.04208 =
         0.05745    0.00135    0.02554   -0.01532
AG1   7    0.357286   -0.042432   -0.018427    11.00000    0.12429    0.16421 =
         0.06824    0.05067   -0.02776   -0.08572
AG2   7    0.010961   -0.113207   -0.083125    11.00000    0.05600    0.08416 =
         0.05776    0.01951    0.01914   -0.00369
CO1   5    0.717122    0.386457    0.757309    11.00000    0.03142    0.02710 =
         0.03180    0.00706    0.01268   -0.00314
N1    3    0.643331    0.509631    0.736398    11.00000    0.04185    0.02298 =
         0.03528    0.00502    0.00619    0.00375
N2    3    0.592974    0.293814    0.617624    11.00000    0.03234    0.02338 =
         0.02969    0.00323    0.00463   -0.00141
N3    3    0.593488    0.347591    0.842415    11.00000    0.03904    0.03963 =
         0.04026    0.01313    0.02198   -0.00009
N4    3    0.804795    0.491238    0.907095    11.00000    0.03045    0.04565 =
         0.03243    0.01286    0.00761    0.00223
N5    3    0.787075    0.251766    0.744150    11.00000    0.04322    0.03654 =
         0.04150    0.01601    0.01597    0.00142
N6    3    0.863612    0.419113    0.692533    11.00000    0.03644    0.04317 =
         0.03705    0.02229    0.02088    0.00523
C1    1    0.673630    0.617667    0.790378    11.00000    0.04048    0.02471 =
         0.04692    0.00942    0.01135    0.00043
AFIX  43
H1    2    0.738122    0.647882    0.840643    11.00000   -1.20000
AFIX   0
C2    1    0.611740    0.685269    0.773400    11.00000    0.05505    0.02550 =
         0.03710    0.00256    0.00903   -0.00058
AFIX  43
H2    2    0.635935    0.759698    0.810911    11.00000   -1.20000
AFIX   0
C3    1    0.514593    0.642019    0.701027    11.00000    0.05096    0.03176 =
         0.04394    0.00984    0.02218    0.01653
AFIX  43
H3    2    0.472111    0.687176    0.690710    11.00000   -1.20000
AFIX   0
C4    1    0.479100    0.529641    0.642432    11.00000    0.03020    0.03449 =
         0.05331    0.01206    0.01610   -0.00055
C5    1    0.548803    0.465498    0.663910    11.00000    0.03128    0.03115 =
         0.04000    0.00268    0.00950   -0.00595
C6    1    0.523693    0.348660    0.598749    11.00000    0.02749    0.04030 =
         0.02297    0.00236    0.00840   -0.01836
C7    1    0.428194    0.302726    0.517512    11.00000    0.02570    0.05416 =
         0.02738    0.00782    0.00554   -0.01104
C8    1    0.383051    0.473261    0.557752    11.00000    0.05724    0.07939 =
         0.04212    0.03011   -0.01501   -0.00972
AFIX  43
H8    2    0.337541    0.513670    0.542455    11.00000   -1.20000
AFIX   0
C9    1    0.358467    0.369358    0.502985    11.00000    0.04850    0.04739 =
         0.02359    0.00342    0.00147   -0.00948
AFIX  43
H9    2    0.293620    0.337805    0.453031    11.00000   -1.20000
AFIX   0
C10   1    0.414620    0.195337    0.456599    11.00000    0.05912    0.04865 =
         0.03228   -0.00141    0.00650   -0.02854
AFIX  43
H10   2    0.355773    0.161808    0.401405    11.00000   -1.20000
AFIX   0
C11   1    0.487522    0.134647    0.475547    11.00000    0.05143    0.02749 =
         0.05155   -0.00782    0.00368   -0.02045
AFIX  43
H11   2    0.476049    0.061719    0.434341    11.00000   -1.20000
AFIX   0
C12   1    0.578096    0.186738    0.558176    11.00000    0.05696    0.03367 =
         0.03307    0.01078    0.00836   -0.00182
AFIX  43
H12   2    0.627326    0.148433    0.572068    11.00000   -1.20000
AFIX   0
C13   1    0.493234    0.273779    0.811607    11.00000    0.03850    0.03996 =
         0.04646    0.00057    0.01020   -0.02150
AFIX  43
H13   2    0.470895    0.230388    0.744067    11.00000   -1.20000
AFIX   0
C14   1    0.418110    0.257057    0.875420    11.00000    0.04938    0.06366 =
         0.06289    0.01772    0.02334   -0.02088
AFIX  43
H14   2    0.345449    0.209056    0.850443    11.00000   -1.20000
AFIX   0
C15   1    0.456606    0.314215    0.975077    11.00000    0.06598    0.05370 =
         0.04369    0.00666    0.03483   -0.01232
AFIX  43
H15   2    0.412046    0.299889    1.018652    11.00000   -1.20000
AFIX   0
C16   1    0.561531    0.393943    1.013494    11.00000    0.05194    0.04104 =
         0.04257    0.01313    0.02315    0.00479
C17   1    0.628928    0.408439    0.943663    11.00000    0.03701    0.03880 =
         0.04294    0.02078    0.01181    0.00170
C18   1    0.606410    0.456861    1.113362    11.00000    0.09334    0.08557 =
         0.02857    0.00446    0.02892   -0.02173
AFIX  43
H18   2    0.563674    0.446036    1.159342    11.00000   -1.20000
AFIX   0
C19   1    0.702270    0.528390    1.146009    11.00000    0.07724    0.09072 =
         0.04478    0.02857    0.02958    0.00604
AFIX  43
H19   2    0.724760    0.569193    1.213977    11.00000   -1.20000
AFIX   0
C20   1    0.779852    0.548887    1.078557    11.00000    0.05073    0.04506 =
         0.03359    0.01079   -0.00098    0.00442
C21   1    0.738723    0.484431    0.977953    11.00000    0.02777    0.03861 =
         0.03646    0.00682    0.01219    0.01311
C22   1    0.885209    0.626780    1.108858    11.00000    0.03968    0.06506 =
         0.03146    0.01172    0.00388   -0.00570
AFIX  43
H22   2    0.911942    0.670921    1.175827    11.00000   -1.20000
AFIX   0
C23   1    0.950098    0.638485    1.039310    11.00000    0.06325    0.04270 =
         0.05573    0.00646   -0.02243   -0.01076
AFIX  43
H23   2    1.020208    0.690113    1.057925    11.00000   -1.20000
AFIX   0
C24   1    0.904415    0.567845    0.938194    11.00000    0.03990    0.05146 =
         0.05235    0.02875    0.00721    0.00150
AFIX  43
H24   2    0.946463    0.575391    0.890691    11.00000   -1.20000
AFIX   0
C25   1    0.752402    0.171944    0.771045    11.00000    0.08351    0.02340 =
         0.05285    0.02124    0.01152    0.00840
AFIX  43
H25   2    0.692165    0.174547    0.806358    11.00000   -1.20000
AFIX   0
C26   1    0.801180    0.083632    0.749413    11.00000    0.10186    0.04430 =
         0.06185    0.03491   -0.00132   -0.00893
AFIX  43
H26   2    0.774368    0.030096    0.771066    11.00000   -1.20000
AFIX   0
C27   1    0.889588    0.076652    0.695566    11.00000    0.07558    0.04413 =
         0.08689    0.03014    0.00730    0.01375
AFIX  43
H27   2    0.922411    0.018151    0.680249    11.00000   -1.20000
AFIX   0
C28   1    0.929812    0.159960    0.663835    11.00000    0.06235    0.02741 =
         0.05607    0.00550   -0.00662    0.01026
C29   1    0.875823    0.247743    0.691367    11.00000    0.03601    0.04529 =
         0.02419    0.00145    0.00040    0.00076
C30   1    1.024552    0.166742    0.608526    11.00000    0.04790    0.05886 =
         0.06756    0.00599    0.01106    0.03768
AFIX  43
H30   2    1.060568    0.110296    0.588822    11.00000   -1.20000
AFIX   0
C31   1    1.060478    0.248886    0.585770    11.00000    0.04413    0.06194 =
         0.06517    0.01448    0.01207    0.02909
AFIX  43
H31   2    1.119336    0.248802    0.549187    11.00000   -1.20000
AFIX   0
C32   1    1.011229    0.335125    0.615935    11.00000    0.03610    0.05418 =
         0.04504    0.00643    0.00459    0.01733
C33   1    0.916560    0.334969    0.665226    11.00000    0.03164    0.02766 =
         0.02842    0.00766    0.01054   -0.00125
C34   1    1.055256    0.432211    0.597896    11.00000    0.03922    0.07624 =
         0.06764    0.04399    0.02762   -0.00916
AFIX  43
H34   2    1.116705    0.436671    0.564621    11.00000   -1.20000
AFIX   0
C35   1    0.906711    0.504001    0.673505    11.00000    0.04523    0.03023 =
         0.05710    0.02252    0.03269    0.00889
AFIX  43
H35   2    0.868024    0.558564    0.689839    11.00000   -1.20000
AFIX   0
C36   1    1.001026    0.518591    0.632844    11.00000    0.04488    0.06285 =
         0.08025    0.04147    0.02003    0.00777
AFIX  43
H36   2    1.029796    0.583479    0.627818    11.00000   -1.20000
AFIX   0
HKLF 4

REM  210815f in P-1
REM R1 =  0.0725 for    5185 Fo > 4sig(Fo)  and  0.1038 for all    7638 data
REM    469 parameters refined using      0 restraints

END

WGHT      0.1222      7.5117

REM Highest difference peak  2.640,  deepest hole -4.382,  1-sigma level  0.304
Q1    1   0.4014 -0.0974 -0.0303  11.00000  0.05    2.57
Q2    1   0.7571  0.1394  0.3237  11.00000  0.05    2.41
Q3    1  -0.1188 -0.1378  0.0475  11.00000  0.05    1.69
Q4    1   0.8091  0.0802  0.1926  11.00000  0.05    1.60
Q5    1   0.5190  0.0270  0.1054  11.00000  0.05    1.39
Q6    1   0.0531 -0.1623 -0.1436  11.00000  0.05    1.31
Q7    1   0.8251  0.1747  0.2217  11.00000  0.05    1.31
Q8    1   0.7772 -0.0439  0.3336  11.00000  0.05    1.26
Q9    1  -0.1582 -0.1064 -0.0230  11.00000  0.05    1.25
Q10   1   1.0460  0.2085  0.3476  11.00000  0.05    1.24
Q11   1   1.1027  0.1648  0.2328  11.00000  0.05    1.15
Q12   1   0.2160 -0.2623 -0.1317  11.00000  0.05    1.14
Q13   1   0.5190 -0.0180  0.1420  11.00000  0.05    1.06
Q14   1   0.8138  0.2013  0.2721  11.00000  0.05    1.01
Q15   1   0.7567  0.2800  0.3186  11.00000  0.05    0.99
Q16   1  -0.0085 -0.1790 -0.1022  11.00000  0.05    0.98
Q17   1   0.7657  0.0391  0.2668  11.00000  0.05    0.96
Q18   1   0.7801 -0.0055  0.5207  11.00000  0.05    0.93
Q19   1  -0.1354 -0.1555 -0.0425  11.00000  0.05    0.93
Q20   1   0.6872  0.0234  0.4525  11.00000  0.05    0.93
;
_shelx_res_checksum    3420

_shelx_hkl_file
;
   0   0  -2    9.85    1.16
   0   0  -3 1274.32   15.69
   0   0  -4  197.37    6.61
   0   0  -5    5.20    2.34
   0   0  -6  649.83   14.57
   0   0  -7  274.74   10.11
   0   0  -8   28.92    4.01
   0   0  -9  440.85   14.71
   0   0 -10   12.19    4.01
   0   0 -11   99.41    8.64
   0   0 -12  127.48   10.31
   0   0 -13    7.45    4.54
   0   0 -14   15.52    5.35
   0   0 -15    6.17    5.47
   0   0 -16    2.67    5.58
   0   0 -17   15.43    6.70
   0   1 -18    3.35    6.71
   0   1 -17    8.77    6.75
   0   1 -16    0.09    5.35
   0   1 -15   55.18    9.81
   0   1 -14   31.89    8.35
   0   1 -13    3.93    6.04
   0   1 -12   54.17    8.13
   0   1 -11   61.70    7.63
   0   1 -10  166.39    9.94
   0   1  -9 1342.78   25.82
   0   1  -8   98.63    6.67
   0   1  -7   30.92    3.87
   0   1  -6  335.87   10.49
   0   1  -5  818.81   15.27
   0   1  -4  908.40   14.72
   0   1  -3  294.78    7.16
   0   1  -2   90.85    3.24
   0  -1  -2   28.32    1.83
   0  -1  -3  187.70    5.41
   0  -1  -4   26.56    2.70
   0  -1  -5   60.39    3.95
   0  -1  -6  446.28   11.58
   0  -1  -7  460.99   12.79
   0  -1  -8    3.91    2.53
   0  -1  -9   -1.44    3.69
   0  -1 -10  269.26   12.84
   0  -1 -11  295.39   14.40
   0  -1 -12    7.98    5.52
   0  -1 -13    3.35    5.25
   0  -1 -14   10.32    6.40
   0  -1 -15   18.84    7.61
   0  -1 -16    5.20    7.62
   0   2 -18    4.52    9.27
   0   2 -17   10.06    6.52
   0   2 -16    4.62    5.62
   0   2 -15    2.03    5.41
   0   2 -14   94.36   10.35
   0   2 -13   45.34    7.56
   0   2 -12   49.30    7.10
   0   2 -11   32.74    5.54
   0   2 -10  782.24   20.96
   0   2  -9   29.21    4.57
   0   2  -8  396.69   13.44
   0   2  -7  126.27    7.15
   0   2  -6    3.54    2.17
   0   2  -5 1815.05   24.15
   0   2  -4  257.64    7.61
   0   2  -3  157.57    5.22
   0   2  -2  295.58    5.84
   0  -2  -2  120.86    3.61
   0  -2  -3  454.07    8.27
   0  -2  -4  354.33    8.26
   0  -2  -5   65.97    4.27
   0  -2  -6 1163.01   19.21
   0  -2  -7  240.52    9.40
   0  -2  -8  159.10    8.61
   0  -2  -9   38.13    5.70
   0  -2 -10  182.29   10.68
   0  -2 -11  136.30    9.85
   0  -2 -12    0.91    4.55
   0  -2 -13    4.92    5.44
   0  -2 -14   23.94    7.12
   0   3 -18    4.05    9.15
   0   3 -17    5.65    8.12
   0   3 -16   45.89   10.39
   0   3 -15   24.15    8.98
   0   3 -14  123.70   12.52
   0   3 -13   80.24   10.22
   0   3 -12  280.68   14.94
   0   3 -11  252.32   13.23
   0   3 -10   99.78    7.94
   0   3  -9   42.56    5.23
   0   3  -8  144.07    8.34
   0   3  -7    4.57    2.39
   0   3  -6   15.37    2.78
   0   3  -5 1455.96   21.46
   0   3  -4  670.38   12.78
   0   3  -3 1248.70   15.99
   0   3  -2  505.83    7.86
   0  -3  -2    9.45    1.43
   0  -3  -3   29.30    2.47
   0  -3  -4  103.62    4.77
   0  -3  -5 1639.72   21.55
   0  -3  -6  378.64   10.79
   0  -3  -7   23.60    3.75
   0  -3  -8   12.34    3.72
   0  -3  -9   38.96    5.38
   0  -3 -10  171.58    9.76
   0  -3 -11    3.32    4.36
   0  -3 -12    1.30    4.55
   0   4 -19    4.12   10.25
   0   4 -18   -2.36    8.52
   0   4 -17   35.33   10.23
   0   4 -16    0.64    8.02
   0   4 -15    3.61    7.21
   0   4 -14    4.53    6.62
   0   4 -13  426.10   19.59
   0   4 -12   18.36    6.34
   0   4 -11  319.76   14.94
   0   4 -10  288.69   13.07
   0   4  -9   12.96    3.78
   0   4  -8   43.75    4.92
   0   4  -7   12.50    3.63
   0   4  -6  212.14    8.68
   0   4  -5  359.22   10.27
   0   4  -4 4090.48   37.38
   0   4  -3   57.28    3.39
   0   4  -2  515.51    8.15
   0  -4  -2   21.46    1.76
   0  -4  -3   57.80    3.17
   0  -4  -4  213.34    6.52
   0  -4  -5   81.10    4.74
   0  -4  -6   64.30    4.75
   0  -4  -7    4.08    2.69
   0  -4  -8   89.04    6.46
   0  -4  -9    0.08    3.23
   0   5 -19    0.50    7.11
   0   5 -18   33.73    9.18
   0   5 -17   65.74   12.25
   0   5 -16   -4.25    7.41
   0   5 -15   14.46    7.84
   0   5 -14   50.70    9.23
   0   5 -13  582.97   22.43
   0   5 -12   49.57    7.12
   0   5 -11  116.92    9.23
   0   5 -10  163.02   10.74
   0   5  -9    0.21    2.73
   0   5  -8   42.41    4.97
   0   5  -7   86.57    6.61
   0   5  -6  690.72   15.92
   0   5  -5   28.81    3.19
   0   5  -4  305.74    8.53
   0   5  -3   66.98    3.61
   0   5  -2  158.70    4.29
   0   5  -2  158.54    4.29
   0  -5  -2  760.25    9.15
   0  -5  -3  253.20    5.98
   0  -5  -4   60.27    3.61
   0  -5  -5    8.57    2.47
   0  -5  -6    0.21    2.56
   0   6 -18   88.42   13.89
   0   6 -17   -0.75    9.10
   0   6 -16   73.02   11.73
   0   6 -15    2.73    5.33
   0   6 -14  171.54   13.57
   0   6 -13    4.74    6.30
   0   6 -12   58.54    8.18
   0   6 -11   36.98    5.94
   0   6 -10  138.42   10.10
   0   6  -9   32.79    5.07
   0   6  -8   58.86    6.34
   0   6  -7 2232.41   32.00
   0   6  -6  300.78   10.49
   0   6  -5    9.23    2.61
   0   6  -4  120.39    5.58
   0   6  -3   12.93    2.01
   0   6  -2  195.68    4.51
   0   7 -19    8.14    7.42
   0   7 -18   49.14   10.29
   0   7 -17    4.68    6.87
   0   7 -16  170.10   16.09
   0   7 -15   19.38    8.12
   0   7 -14   45.35    8.21
   0   7 -13    3.34    5.89
   0   7 -12    2.34    3.83
   0   7 -11   22.70    6.20
   0   7 -10  375.05   15.11
   0   7  -9   -1.23    4.00
   0   7  -8  513.56   16.01
   0   7  -7  764.70   17.95
   0   7  -6   43.98    4.55
   0   7  -5  100.78    5.60
   0   7  -4  372.06    9.19
   0   7  -3   98.18    4.05
   0   7  -2   48.02    2.39
   0   8 -19    8.99    9.76
   0   8 -18    5.67    9.39
   0   8 -17   95.59   12.66
   0   8 -16   22.76    9.54
   0   8 -15  129.27   13.77
   0   8 -14    9.35    5.68
   0   8 -13   19.38    6.86
   0   8 -12  173.41   12.30
   0   8 -11   75.53    7.84
   0   8 -10   67.44    7.08
   0   8  -9    4.92    3.29
   0   8  -8  776.11   19.46
   0   8  -7  123.17    7.55
   0   8  -6  194.41    8.29
   0   8  -5  146.44    6.41
   0   8  -4   74.44    4.26
   0   8  -3   60.79    3.33
   0   9 -19    7.50    9.72
   0   9 -18    2.31    8.86
   0   9 -17   25.87    8.46
   0   9 -16   -1.32    8.14
   0   9 -15   51.35    9.27
   0   9 -14    3.38    6.83
   0   9 -13   12.57    6.81
   0   9 -12   37.86    7.40
   0   9 -11    3.75    4.96
   0   9 -10   30.73    5.82
   0   9  -9   21.53    4.14
   0   9  -8   14.55    4.28
   0   9  -7   39.74    5.13
   0   9  -6  102.00    6.36
   0   9  -5  109.95    6.13
   0   9  -4   13.19    2.72
   0  10 -19   -2.98    9.32
   0  10 -18   10.34    7.46
   0  10 -17    3.39    8.65
   0  10 -16    0.59    5.96
   0  10 -15    8.72    6.20
   0  10 -14   -1.40    7.02
   0  10 -13    1.10    6.55
   0  10 -12   15.93    6.62
   0  10 -11  230.18   13.11
   0  10 -10   26.12    5.62
   0  10  -9    8.33    4.35
   0  10  -8   -2.05    3.53
   0  10  -7   37.74    4.87
   0  11 -19    5.32    6.85
   0  11 -18    4.94    9.06
   0  11 -17   10.34    8.86
   0  11 -16   -0.75    5.36
   0  11 -15    5.70    5.89
   0  11 -14   40.02    7.95
   0  11 -13   -2.63    4.42
   0  11 -12    1.61    6.10
   0  11 -11   73.59    8.08
   0  11 -10    4.45    4.70
   0  11  -9   47.86    6.44
   0  12 -18    3.22    8.69
   0  12 -17    9.79    8.77
   0  12 -16    2.98    7.63
   0  12 -15   -1.67    7.31
   0  12 -14    1.17    6.89
   0  12 -13   -0.70    4.39
   0  12 -12    1.83    5.56
   0  13 -18   -0.03    8.59
   0  13 -17    7.33    8.23
   0  13 -16   -0.15    7.24
   0  13 -15    0.18    6.93
  -1  13 -14    1.15    5.03
  -1  13 -15    9.14    7.23
  -1  13 -16    9.01    7.85
  -1  13 -17    0.99    8.29
  -1  13 -18    4.48    6.78
  -1  12 -11    4.86    5.16
  -1  12 -12    4.20    5.30
  -1  12 -13   11.63    6.38
  -1  12 -14    2.82    5.09
  -1  12 -15   30.73    8.76
  -1  12 -16    1.18    7.32
  -1  12 -17    1.23    6.01
  -1  12 -18    6.59    6.82
  -1  11  -8   -1.80    3.36
  -1  11  -9    2.16    3.83
  -1  11 -10   53.90    6.89
  -1  11 -11   10.56    5.32
  -1  11 -12   92.01    9.86
  -1  11 -13   48.17    7.60
  -1  11 -14    0.72    6.91
  -1  11 -15   44.10    8.32
  -1  11 -16    3.89    5.54
  -1  11 -17    0.31    6.07
  -1  11 -18   -0.63    6.39
  -1  11 -19   10.05    9.78
  -1  10  -7   38.37    4.82
  -1  10  -8   48.96    6.15
  -1  10  -9    3.45    4.19
  -1  10 -10    8.96    4.80
  -1  10 -11   48.84    6.68
  -1  10 -12   -3.12    3.72
  -1  10 -13   62.57    9.64
  -1  10 -14  170.70   14.29
  -1  10 -15   35.87    7.75
  -1  10 -16   13.28    6.50
  -1  10 -17   14.12    9.04
  -1  10 -18    8.26    9.32
  -1  10 -19   10.51    7.89
  -1   9  -4    5.17    2.20
  -1   9  -5  857.94   15.91
  -1   9  -6    3.28    2.72
  -1   9  -7  404.95   13.25
  -1   9  -8   11.57    4.22
  -1   9  -9    6.03    4.40
  -1   9 -10   29.56    6.15
  -1   9 -11   33.58    7.05
  -1   9 -12   70.00    8.40
  -1   9 -13   31.59    8.03
  -1   9 -14   36.09    8.71
  -1   9 -15   -1.55    6.90
  -1   9 -16  142.43   14.70
  -1   9 -17    4.70    6.51
  -1   9 -18    8.10    9.33
  -1   9 -19   -3.53    6.54
  -1   8  -3   49.25    3.08
  -1   8  -4   17.98    2.69
  -1   8  -5    7.55    2.38
  -1   8  -6  171.15    8.38
  -1   8  -7  505.73   14.76
  -1   8  -8   78.62    6.66
  -1   8  -9    5.48    4.56
  -1   8 -10  131.17    9.60
  -1   8 -11  519.08   19.83
  -1   8 -12   93.83    9.47
  -1   8 -13   21.95    6.15
  -1   8 -14   85.15   10.03
  -1   8 -15   15.25    6.42
  -1   8 -16   38.83    9.90
  -1   8 -17   66.02   10.80
  -1   8 -18   18.95   10.17
  -1   8 -19    2.65    7.09
  -1   7  -2 3043.62   25.62
  -1   7  -3   85.77    4.11
  -1   7  -4    2.77    1.87
  -1   7  -5   81.37    5.31
  -1   7  -6 1086.66   20.28
  -1   7  -7   54.99    5.31
  -1   7  -8  790.28   19.97
  -1   7  -9  219.74   11.64
  -1   7 -10    0.75    3.54
  -1   7 -11  579.23   20.84
  -1   7 -12   34.07    7.33
  -1   7 -13   15.39    7.13
  -1   7 -14   38.01    7.34
  -1   7 -15   23.29    6.71
  -1   7 -16   -3.77    6.92
  -1   7 -17   24.33    8.04
  -1   7 -18    1.01    8.92
  -1   7 -19   -1.80    9.41
   1  -6  -2    2.25    1.15
  -1   6  -2 3000.86   25.67
  -1   6  -3    5.16    1.97
  -1   6  -4  264.24    8.05
  -1   6  -5  130.04    6.43
  -1   6  -6   49.10    4.84
  -1   6  -7   41.81    5.19
  -1   6  -8   32.39    5.24
  -1   6  -9  221.04   11.29
  -1   6 -10  180.10   11.41
  -1   6 -11  145.56   11.12
  -1   6 -12  370.81   17.81
  -1   6 -13  362.49   18.60
  -1   6 -14   -2.93    4.11
  -1   6 -15    0.11    6.62
  -1   6 -16   17.57    6.75
  -1   6 -17   -4.70    8.07
  -1   6 -18   22.96    8.48
  -1   6 -19    7.57    7.72
   1  -5  -6  126.69    6.19
   1  -5  -5  259.89    7.87
   1  -5  -4    6.16    2.35
   1  -5  -3  393.80    7.30
   1  -5  -2  315.90    5.37
  -1   5  -2  920.12   11.63
  -1   5  -3  763.97   12.18
  -1   5  -4   13.50    2.40
  -1   5  -5  763.24   15.31
  -1   5  -6  171.20    8.00
  -1   5  -7   11.24    2.96
  -1   5  -8  499.76   15.49
  -1   5  -9  220.53   11.30
  -1   5 -10   15.69    5.48
  -1   5 -11   24.35    6.36
  -1   5 -12  511.49   20.29
  -1   5 -13   69.13    8.89
  -1   5 -14    1.80    6.16
  -1   5 -15   -3.53    4.35
  -1   5 -16   12.30    7.91
  -1   5 -17   -4.50    7.91
  -1   5 -18   10.88    7.73
  -1   5 -19   -4.18    9.37
   1  -4  -9  164.76    9.23
   1  -4  -8  380.76   12.61
   1  -4  -7   11.17    3.09
   1  -4  -6   68.06    4.85
   1  -4  -5   86.19    4.75
   1  -4  -4  233.68    6.79
   1  -4  -3  981.86   12.92
   1  -4  -2  178.33    4.40
  -1   4  -1  517.75    7.04
  -1   4  -2   13.50    1.56
  -1   4  -3 1162.43   15.51
  -1   4  -4  674.36   12.99
  -1   4  -5  207.60    7.86
  -1   4  -6  300.54   10.24
  -1   4  -7 1696.67   27.20
  -1   4  -8  507.41   15.48
  -1   4  -9   30.89    4.80
  -1   4 -10   15.61    4.47
  -1   4 -11  104.16    9.07
  -1   4 -12  559.67   21.38
  -1   4 -13   38.56    6.98
  -1   4 -14    2.30    6.06
  -1   4 -15    1.57    5.12
  -1   4 -16    0.15    7.49
  -1   4 -17   16.54    9.29
  -1   4 -18    8.19    6.94
   1  -3 -12    0.64    4.90
   1  -3 -11   79.22    8.04
   1  -3 -10    5.15    4.35
   1  -3  -9  466.30   14.91
   1  -3  -8    6.64    3.28
   1  -3  -7    7.32    2.88
   1  -3  -6    6.42    2.60
   1  -3  -5  232.62    7.91
   1  -3  -4  385.81    9.18
   1  -3  -3  526.44    9.33
   1  -3  -2 4278.78   32.87
  -1   3  -1  367.85    5.84
  -1   3  -2  333.16    6.97
  -1   3  -3  134.75    5.06
  -1   3  -4 1428.16   19.59
  -1   3  -5   67.07    4.58
  -1   3  -6    4.55    2.71
  -1   3  -7 1357.17   23.94
  -1   3  -8  277.36   11.47
  -1   3  -9    7.22    3.35
  -1   3 -10   21.99    4.70
  -1   3 -11   52.84    6.81
  -1   3 -12  105.60   10.37
  -1   3 -13    3.59    4.38
  -1   3 -14    1.44    5.88
  -1   3 -15   -1.38    4.71
  -1   3 -16   -1.89    5.43
  -1   3 -17   -7.56    7.54
  -1   3 -18   -4.21    8.39
   1  -2 -15    4.72    6.53
   1  -2 -14   13.32    5.34
   1  -2 -13   35.39    7.40
   1  -2 -12   33.65    6.75
   1  -2 -11  461.84   17.26
   1  -2 -10  102.51    8.19
   1  -2  -9  188.59    9.98
   1  -2  -8   18.56    3.65
   1  -2  -7   12.94    2.82
   1  -2  -6   85.59    5.72
   1  -2  -5  217.38    7.83
   1  -2  -4  579.26   11.31
   1  -2  -3  275.74    6.79
   1  -2  -2 1933.37   19.06
  -1   2  -1  113.25    3.22
  -1   2  -2   82.53    3.46
  -1   2  -3   83.21    3.90
  -1   2  -4   30.74    3.08
  -1   2  -5  291.20    9.20
  -1   2  -6   47.33    4.68
  -1   2  -7  576.73   15.31
  -1   2  -8   16.49    3.74
  -1   2  -9  183.01   10.01
  -1   2 -10   18.49    5.48
  -1   2 -11    7.79    5.25
  -1   2 -12   37.88    6.25
  -1   2 -13    5.97    5.91
  -1   2 -14    1.31    4.68
  -1   2 -15   36.92    9.05
  -1   2 -16   20.98    8.91
  -1   2 -17   12.32    8.39
  -1   2 -18    2.20    6.40
   1  -1 -17   -1.74    8.71
   1  -1 -16   47.08    8.43
   1  -1 -15   -0.97    6.82
   1  -1 -14    6.76    6.53
   1  -1 -13   20.02    6.73
   1  -1 -12  347.87   16.35
   1  -1 -11   36.58    5.72
   1  -1 -10  402.50   15.16
   1  -1  -9    2.07    4.00
   1  -1  -8  214.44   10.24
   1  -1  -7  156.01    8.26
   1  -1  -6   23.47    3.74
   1  -1  -5 1556.48   21.77
   1  -1  -4  547.13   11.17
   1  -1  -3  250.75    6.82
   1  -1  -2   65.61    3.13
   1  -1  -1 2120.92   20.69
  -1   1  -1 2066.33   18.95
  -1   1  -2  127.99    4.20
  -1   1  -3  121.11    4.72
  -1   1  -4 1215.61   17.67
  -1   1  -5  244.91    8.50
  -1   1  -6  174.73    7.75
  -1   1  -7  613.04   15.73
  -1   1  -8  158.15    8.64
  -1   1  -9  150.20    9.03
  -1   1 -10   17.23    4.17
  -1   1 -11    2.01    4.62
  -1   1 -12   93.50    8.60
  -1   1 -13   39.13    7.62
  -1   1 -14   11.96    5.45
  -1   1 -15    6.75    7.27
  -1   1 -16   19.22    8.32
  -1   1 -17   -3.45    5.28
  -1   1 -18    0.89    6.31
   1   0 -18    7.31    9.71
   1   0 -17   15.33    6.97
   1   0 -16   76.81   11.74
   1   0 -15    4.23    7.27
   1   0 -14   72.68   10.21
   1   0 -13   67.73    9.23
   1   0 -12  180.03   11.64
   1   0 -11   -0.34    4.64
   1   0 -10  210.93   11.77
   1   0  -9   48.64    5.65
   1   0  -8  993.53   22.01
   1   0  -7   34.62    4.80
   1   0  -6 1615.41   24.31
   1   0  -5 2673.64   29.93
   1   0  -4   76.27    4.35
   1   0  -3   56.27    3.27
   1   0  -2   12.70    1.54
   1   0  -1  242.25    5.38
  -1   0  -1  527.90    7.57
  -1   0  -2   38.71    2.35
  -1   0  -3 5324.23   42.13
  -1   0  -4   53.27    3.53
  -1   0  -5  117.57    5.89
  -1   0  -6  242.85    9.18
  -1   0  -7  295.35   10.57
  -1   0  -8  198.27    9.62
  -1   0  -9   16.98    4.54
  -1   0 -10   16.47    4.81
  -1   0 -11    8.32    4.94
  -1   0 -12   38.80    6.11
  -1   0 -13   46.72    7.80
  -1   0 -14    2.62    4.53
  -1   0 -15    8.01    7.03
  -1   0 -16   39.67    9.01
  -1   0 -17   -4.66    7.09
   1   1 -18   -1.90    8.27
   1   1 -17    4.26    8.43
   1   1 -16   26.77    9.58
   1   1 -15  127.24   12.59
   1   1 -14   16.83    7.43
   1   1 -13  322.54   16.71
   1   1 -12   29.74    7.07
   1   1 -11    5.59    3.84
   1   1 -10  120.31    9.42
   1   1  -9  824.87   21.71
   1   1  -8  210.56   10.63
   1   1  -7   22.88    3.71
   1   1  -6 4621.92   45.75
   1   1  -5 1290.37   19.97
   1   1  -4  121.39    5.64
   1   1  -3  383.60    8.79
   1   1  -2    9.25    1.39
   1   1  -1  385.15    7.39
  -1  -1  -1  296.83    5.62
  -1  -1  -2  804.57   11.20
  -1  -1  -3  170.87    5.73
  -1  -1  -4  150.30    5.97
  -1  -1  -5   84.35    4.96
  -1  -1  -6  285.00    9.46
  -1  -1  -7   30.01    3.64
  -1  -1  -8  399.83   13.10
  -1  -1  -9  589.34   16.83
  -1  -1 -10    9.54    3.68
  -1  -1 -11   49.46    7.08
  -1  -1 -12  206.28   12.57
  -1  -1 -13   30.89    6.08
  -1  -1 -14    6.50    6.21
  -1  -1 -15    3.38    6.34
  -1  -1 -16   38.30    7.30
   1   2 -18  -10.39    8.31
   1   2 -17   26.82    8.03
   1   2 -16   -1.97    7.71
   1   2 -15  302.03   18.98
   1   2 -14    7.01    5.42
   1   2 -13  186.29   13.31
   1   2 -12    5.15    4.33
   1   2 -11   13.28    5.81
   1   2 -10  180.12   10.97
   1   2  -9  717.37   20.24
   1   2  -8   77.76    6.65
   1   2  -7  634.20   16.31
   1   2  -6 1573.21   24.11
   1   2  -5   13.27    2.43
   1   2  -4 1257.69   18.59
   1   2  -3   41.40    2.97
   1   2  -2   33.47    2.33
   1   2  -1   28.83    2.21
   1   2   0  511.43    8.11
  -1  -2  -1  125.22    3.55
  -1  -2  -2  702.33   10.49
  -1  -2  -3  161.81    5.45
  -1  -2  -4   71.49    4.22
  -1  -2  -5  653.56   13.61
  -1  -2  -7   15.19    3.59
  -1  -2  -8  725.17   17.61
  -1  -2  -9  426.61   14.49
  -1  -2 -10   -3.26    3.98
  -1  -2 -11  209.63   11.63
  -1  -2 -12   -1.20    4.61
  -1  -2 -13    9.09    4.25
  -1  -2 -14    1.80    5.80
   1   3 -19   -0.23    7.07
   1   3 -18   10.16    7.76
   1   3 -17   -0.06    8.22
   1   3 -16  109.51   12.63
   1   3 -15   33.58    7.89
   1   3 -14  135.94   12.37
   1   3 -13  114.78   10.44
   1   3 -12    2.55    5.80
   1   3 -11  271.30   14.05
   1   3 -10  645.66   20.78
   1   3  -9  287.40   12.87
   1   3  -8    8.09    3.08
   1   3  -7  153.36    8.32
   1   3  -6  235.06    9.28
   1   3  -5   67.94    4.79
   1   3  -4 1078.23   16.94
   1   3  -3  767.01   12.85
   1   3  -2   69.82    3.61
   1   3  -1 1369.28   15.61
   1   3   0 1678.78   17.94
   1   3   0 1678.49   17.94
  -1  -3  -1  138.45    3.68
  -1  -3  -2 1779.40   17.97
  -1  -3  -3  238.88    6.66
  -1  -3  -4  120.59    5.23
  -1  -3  -5  312.49    9.07
  -1  -3  -6   -0.70    2.10
  -1  -3  -7  243.26    9.42
  -1  -3  -8  814.86   18.29
  -1  -3  -9    7.80    3.78
  -1  -3 -10   30.69    5.27
  -1  -3 -11  171.88   10.26
   1   4 -19    4.92    7.74
   1   4 -18   82.78   14.03
   1   4 -17   12.32    9.45
   1   4 -16   69.56   10.73
   1   4 -15    0.64    4.86
   1   4 -14   62.65    9.51
   1   4 -13    0.29    4.38
   1   4 -12  194.27   12.91
   1   4 -11   67.81    8.66
   1   4 -10   13.09    4.52
   1   4  -9  352.48   14.45
   1   4  -8   18.56    4.42
   1   4  -7   38.13    4.44
   1   4  -6  227.93    9.17
   1   4  -5   78.75    5.12
   1   4  -4  233.33    7.82
   1   4  -3  347.31    8.49
   1   4  -2  109.15    4.29
   1   4  -1 2216.16   21.86
   1   4   0  138.71    4.53
  -1  -4  -1   47.66    2.10
  -1  -4  -2   43.24    2.71
  -1  -4  -3  314.35    7.39
  -1  -4  -4   -0.73    1.93
  -1  -4  -5  163.66    6.48
  -1  -4  -6    5.22    2.38
  -1  -4  -7  212.41    8.50
  -1  -4  -8    4.41    3.02
   1   5 -19   27.16   12.10
   1   5 -18   27.96   11.22
   1   5 -17   64.60   12.74
   1   5 -16   -0.54    5.47
   1   5 -15   14.24    5.87
   1   5 -14   13.77    6.99
   1   5 -13   -4.27    6.16
   1   5 -12   -0.74    4.15
   1   5 -11   78.21    8.32
   1   5 -10  473.07   18.10
   1   5  -9  212.03   11.39
   1   5  -8   51.91    6.15
   1   5  -7   11.17    3.80
   1   5  -6    1.49    1.97
   1   5  -5  302.14    9.56
   1   5  -4  202.84    7.16
   1   5  -3   49.97    3.49
   1   5  -2   25.19    2.34
   1   5  -1  192.92    5.00
   1   5   0   23.50    2.45
  -1  -5  -2  141.77    4.26
  -1  -5  -3  442.98    8.68
  -1  -5  -4   30.63    3.00
  -1  -5  -5 1030.82   16.28
   1   6 -18    1.19    7.00
   1   6 -17   29.59   10.88
   1   6 -15    1.38    6.53
   1   6 -14   -3.64    6.14
   1   6 -13    1.03    4.69
   1   6 -12    2.14    4.18
   1   6 -11    6.95    4.54
   1   6 -10    5.43    5.33
   1   6  -9  247.38   12.71
   1   6  -8   27.05    4.73
   1   6  -7   71.91    6.16
   1   6  -6  120.03    6.85
   1   6  -5  410.40   11.20
   1   6  -4 1040.77   16.40
   1   6  -3   29.88    2.87
   1   6  -2  176.17    5.28
   1   6  -1  498.88    7.92
   1   6   0  358.20    6.74
   1   6   1  310.75    6.85
   1   7 -19   10.53   10.71
   1   7 -18    2.74    9.30
   1   7 -17    5.46    9.21
   1   7 -16   58.45   11.22
   1   7 -15   11.55    7.21
   1   7 -14    2.90    6.64
   1   7 -13  239.37   15.50
   1   7 -12   10.47    6.17
   1   7 -11    0.13    5.30
   1   7 -10  155.03   11.28
   1   7  -9  281.20   13.04
   1   7  -8  155.84    9.86
   1   7  -7  432.93   13.85
   1   7  -6  428.77   12.57
   1   7  -5  672.79   14.28
   1   7  -4  109.37    5.42
   1   7  -3   77.00    3.95
   1   7  -2  850.32   11.69
   1   7  -1   80.08    2.94
   1   8 -19    2.94    7.54
   1   8 -18   -0.74    6.75
   1   8 -17   -7.38    8.25
   1   8 -16   68.25   11.72
   1   8 -15   34.14    9.18
   1   8 -14   14.91    7.43
   1   8 -13   25.74    7.69
   1   8 -12   15.15    5.29
   1   8 -11   -0.01    3.86
   1   8 -10  316.60   15.17
   1   8  -9  267.34   13.13
   1   8  -8  147.31    9.64
   1   8  -7    8.35    3.95
   1   8  -6  198.18    8.89
   1   8  -5  150.57    7.01
   1   8  -4   56.75    4.08
   1   8  -3    1.76    1.87
   1   9 -19    2.67    7.25
   1   9 -18   -2.80    9.00
   1   9 -17   -0.10    9.08
   1   9 -16    2.45    7.99
   1   9 -15   -3.68    4.72
   1   9 -14    0.42    4.74
   1   9 -13   10.00    6.76
   1   9 -12    0.88    4.18
   1   9 -11  131.36   10.87
   1   9 -10  120.02   10.01
   1   9  -9   40.19    6.41
   1   9  -8  260.02   12.10
   1   9  -7    3.07    3.53
   1   9  -6   11.68    3.55
   1  10 -19   -1.68   10.06
   1  10 -18   -2.56    9.38
   1  10 -17   -4.30    6.33
   1  10 -16   -6.49    7.23
   1  10 -14   78.92   10.60
   1  10 -13   69.59    9.81
   1  10 -12    1.65    5.95
   1  10 -11   73.46    8.15
   1  10 -10    2.05    4.62
   1  10  -9  161.14   10.37
   1  10  -8  706.19   19.08
   1  10  -7   57.14    6.31
   1  11 -19   14.70    8.59
   1  11 -18   -2.63    9.18
   1  11 -17   22.87    9.81
   1  11 -16   -0.35    7.54
   1  11 -15   11.93    7.73
   1  11 -14    0.74    6.58
   1  11 -13  116.95   11.40
   1  11 -12   30.16    7.28
   1  11 -11    3.75    5.22
   1  11 -10  107.41    9.29
   1  11  -9  147.64   10.19
   1  12 -18   -1.95    9.16
   1  12 -17   -0.71    5.90
   1  12 -16    4.76    8.13
   1  12 -15   24.93    9.04
   1  12 -14   40.21    9.18
   1  12 -13   41.83    8.31
   1  12 -12   56.89    8.34
   1  13 -18    7.01    9.72
   1  13 -17  -12.11    8.24
   1  13 -16   11.72    8.50
   1  13 -15   10.36    8.06
  -2  13 -14    8.75    6.54
  -2  13 -15   16.53    7.66
  -2  13 -16   -0.36    6.94
  -2  13 -17    3.12    5.94
  -2  13 -18   -4.03    8.28
  -2  12 -11   14.68    5.49
  -2  12 -12   33.43    7.23
  -2  12 -13   23.07    7.51
  -2  12 -14   91.25   11.35
  -2  12 -15   18.82    8.03
  -2  12 -16    3.67    5.16
  -2  12 -17   -4.93    7.31
  -2  12 -18    2.34    8.39
  -2  11  -8   55.84    5.81
  -2  11  -9   75.22    7.26
  -2  11 -10   64.78    7.48
  -2  11 -11   29.75    6.56
  -2  11 -12   61.71    8.94
  -2  11 -13   36.54    7.10
  -2  11 -14  165.95   13.50
  -2  11 -15   29.87    9.02
  -2  11 -16   -3.64    5.14
  -2  11 -17    4.94    7.97
  -2  11 -18    1.88    8.55
  -2  10  -7    7.21    3.36
  -2  10  -8    7.18    4.44
  -2  10  -9  205.06   11.33
  -2  10 -10   44.75    6.81
  -2  10 -11   -1.05    3.22
  -2  10 -12   51.11    8.26
  -2  10 -13   77.50   10.08
  -2  10 -14   25.49    6.79
  -2  10 -15   37.19    9.40
  -2  10 -16    2.54    7.83
  -2  10 -17   -0.11    5.59
  -2  10 -18   -0.90    5.81
  -2  10 -19    8.02    9.60
  -2   9  -5   79.83    5.36
  -2   9  -6   85.41    6.25
  -2   9  -7  115.52    7.56
  -2   9  -8   99.92    7.87
  -2   9  -9  367.74   14.69
  -2   9 -10   33.24    5.53
  -2   9 -11  170.67   11.79
  -2   9 -12   27.79    7.05
  -2   9 -13   84.89   10.26
  -2   9 -14    0.12    4.85
  -2   9 -15    0.36    5.21
  -2   9 -16   -2.42    5.55
  -2   9 -17   19.33    7.66
  -2   9 -18    9.88    6.88
  -2   9 -19    4.70    6.98
  -2   8  -2  175.18    4.25
  -2   8  -3  417.31    8.62
  -2   8  -4    2.31    2.16
  -2   8  -5   62.53    4.63
  -2   8  -6   43.45    4.68
  -2   8  -7  221.67   10.19
  -2   8  -8    9.14    4.23
  -2   8  -9  210.24   11.05
  -2   8 -10  282.22   13.85
  -2   8 -11   28.14    6.57
  -2   8 -12   71.84    8.97
  -2   8 -13   30.56    6.56
  -2   8 -14   38.86    7.57
  -2   8 -15    3.52    7.18
  -2   8 -16   18.45    8.93
  -2   8 -17    0.00    5.99
  -2   8 -18    6.92    6.61
  -2   8 -19   -8.31    8.60
  -2   7  -2  206.32    5.38
  -2   7  -3  476.05    9.61
  -2   7  -4   66.49    4.57
  -2   7  -5 1058.95   18.49
  -2   7  -6  219.35    9.38
  -2   7  -7   81.17    6.77
  -2   7  -8  188.51    9.84
  -2   7  -9    6.13    3.37
  -2   7 -10  259.05   12.87
  -2   7 -11  148.35   10.58
  -2   7 -12   52.52    7.21
  -2   7 -13    0.51    4.03
  -2   7 -14    5.99    6.26
  -2   7 -15   -1.65    6.30
  -2   7 -16    4.26    6.00
  -2   7 -17   20.61    7.89
  -2   7 -18   11.31    9.35
   2  -6  -3  642.36   10.16
  -2   6  -2 2121.20   20.99
  -2   6  -3  367.96    8.84
  -2   6  -4    3.18    2.10
  -2   6  -5  583.00   13.51
  -2   6  -6  165.29    8.24
  -2   6  -7  100.75    7.15
  -2   6  -8  631.57   17.56
  -2   6  -9    5.35    3.98
  -2   6 -10   91.60    8.42
  -2   6 -11   15.19    5.65
  -2   6 -12   10.56    4.83
  -2   6 -13    0.94    4.33
  -2   6 -14   16.82    5.88
  -2   6 -15   37.91    7.70
  -2   6 -16   12.30    6.37
  -2   6 -17    6.61    8.40
  -2   6 -18   11.30    7.31
   2  -5  -7  547.82   14.15
   2  -5  -6   13.68    3.51
   2  -5  -5  341.76    9.70
   2  -5  -4 1683.84   20.33
   2  -5  -3    1.80    1.72
   2  -5  -2  106.10    4.15
   2  -5  -1   17.31    2.32
   2  -5   0   61.88    3.39
  -2   5  -1   46.33    2.37
  -2   5  -2   42.46    2.87
  -2   5  -3  307.63    8.24
  -2   5  -4   12.54    2.57
  -2   5  -5  223.68    8.67
  -2   5  -6  306.04   10.90
  -2   5  -7 1013.76   20.99
  -2   5  -8    1.73    2.42
  -2   5  -9    1.59    3.73
  -2   5 -10  138.26    9.81
  -2   5 -11   37.96    6.02
  -2   5 -12    0.01    5.60
  -2   5 -13  199.45   13.94
  -2   5 -14    4.56    6.57
  -2   5 -15   13.52    7.38
  -2   5 -17    8.89    8.44
  -2   5 -18   -5.53    8.39
   2  -4 -10   53.77    6.30
   2  -4  -9   54.83    6.08
   2  -4  -8  473.42   14.75
   2  -4  -7   11.06    3.64
   2  -4  -6   38.35    4.30
   2  -4  -5  976.31   16.71
   2  -4  -4  987.96   15.61
   2  -4  -3  371.39    8.65
   2  -4  -2  685.61   11.27
   2  -4  -1 1403.68   16.88
   2  -4   0   42.74    2.95
  -2   4  -1   37.86    2.37
  -2   4  -2    3.80    1.64
  -2   4  -3  117.40    5.27
  -2   4  -4  631.10   13.08
  -2   4  -5   92.30    5.56
  -2   4  -6  788.38   17.33
  -2   4  -7  317.46   11.62
  -2   4  -8   17.13    3.53
  -2   4  -9   77.41    6.78
  -2   4 -10  811.51   22.16
  -2   4 -11   11.91    5.47
  -2   4 -12    7.51    5.92
  -2   4 -13   85.96   10.09
  -2   4 -14    4.33    6.44
  -2   4 -15    7.04    7.61
  -2   4 -16    1.59    5.38
  -2   4 -17   27.14    9.29
  -2   4 -18    2.18    6.49
   2  -3 -13   10.99    6.33
   2  -3 -12  117.64    9.99
   2  -3 -11    4.02    4.73
   2  -3 -10  143.02    9.85
   2  -3  -9  221.61   11.16
   2  -3  -8   46.09    5.89
   2  -3  -7   49.90    5.39
   2  -3  -6  111.53    6.46
   2  -3  -5  232.04    8.24
   2  -3  -4  365.70    9.68
   2  -3  -3 1147.74   16.62
   2  -3  -2   28.90    3.48
   2  -3  -1 2049.72   22.98
   2  -3   0  137.24    4.95
  -2   3  -1 5294.34   40.00
  -2   3  -2 1667.11   18.76
  -2   3  -3  637.05   12.09
  -2   3  -4   91.19    4.97
  -2   3  -5   52.41    4.28
  -2   3  -6  586.69   14.87
  -2   3  -7   71.57    6.09
  -2   3  -8  103.31    7.20
  -2   3  -9  273.34   12.26
  -2   3 -10  120.19    8.86
  -2   3 -11    0.36    4.81
  -2   3 -12    8.24    5.70
  -2   3 -13    6.20    5.90
  -2   3 -14   43.86    8.61
  -2   3 -15    7.17    5.34
  -2   3 -16   90.32   10.73
  -2   3 -17    7.67    8.09
  -2   3 -18   13.82    8.60
   2  -2 -15  115.64   12.49
   2  -2 -14   -0.63    6.43
   2  -2 -13    0.08    5.21
   2  -2 -12   40.78    7.04
   2  -2 -11  167.40   11.54
   2  -2 -10    3.32    3.63
   2  -2  -9  351.12   14.29
   2  -2  -8  582.92   17.05
   2  -2  -7  209.65    9.51
   2  -2  -6  300.13   10.46
   2  -2  -5  323.39    9.93
   2  -2  -4    6.21    1.96
   2  -2  -3  475.95   10.70
   2  -2  -2  467.91   10.22
   2  -2  -1  398.78    9.38
  -2   2   0    1.92    1.04
  -2   2  -1  274.57    6.28
  -2   2  -2  299.04    7.31
  -2   2  -3    9.83    1.87
  -2   2  -4   16.48    2.37
  -2   2  -5   87.70    5.31
  -2   2  -6  337.01   11.09
  -2   2  -7  371.95   12.57
  -2   2  -8  192.88    9.63
  -2   2  -9   67.76    6.45
  -2   2 -10    8.74    4.65
  -2   2 -11   36.47    5.84
  -2   2 -12    4.83    4.01
  -2   2 -13   11.11    4.69
  -2   2 -14   70.33    8.76
  -2   2 -15   14.48    7.64
  -2   2 -16   89.22   10.60
  -2   2 -17   -1.49    6.85
  -2   2 -18   -5.87    5.63
   2  -1 -17   32.97   10.68
   2  -1 -16    8.50    8.67
   2  -1 -15  107.39   12.39
   2  -1 -14   12.09    6.91
   2  -1 -13   50.78    8.07
   2  -1 -12    3.40    5.62
   2  -1 -11   71.66    8.75
   2  -1 -10    9.59    4.33
   2  -1  -9    2.06    4.37
   2  -1  -8  205.39   10.34
   2  -1  -7   16.09    3.30
   2  -1  -6  440.79   12.67
   2  -1  -5    1.75    1.80
   2  -1  -4  348.52    9.95
   2  -1  -3  126.19    5.91
   2  -1  -2  173.71    6.39
   2  -1  -1  655.36   12.28
  -2   1   0   65.42    2.94
  -2   1  -1  310.92    6.84
  -2   1  -2  383.48    8.36
  -2   1  -3  943.87   15.07
  -2   1  -4   55.02    3.84
  -2   1  -5    7.66    2.58
  -2   1  -6  208.65    8.86
  -2   1  -7  331.91   11.79
  -2   1  -8  552.79   15.96
  -2   1  -9   43.80    5.31
  -2   1 -10    6.44    3.51
  -2   1 -11    1.67    3.39
  -2   1 -12   -2.49    4.64
  -2   1 -13   28.51    6.83
  -2   1 -14   54.75    7.72
  -2   1 -15  153.87   13.11
  -2   1 -16    9.21    7.27
  -2   1 -17   33.27    8.80
   2   0 -18   22.69   10.57
   2   0 -17   28.52    8.43
   2   0 -16   36.47   10.19
   2   0 -15   30.25    8.64
   2   0 -14   44.61    8.71
   2   0 -13   16.02    5.35
   2   0 -12   66.69    8.26
   2   0 -11  180.01   12.40
   2   0 -10  152.21   10.87
   2   0  -9   28.34    4.99
   2   0  -8  493.38   15.51
   2   0  -7   51.87    5.10
   2   0  -6  600.59   15.43
   2   0  -5 1258.13   20.85
   2   0  -4  415.77   10.97
   2   0  -3  811.02   14.97
   2   0  -2  199.87    6.79
   2   0  -1    4.68    1.43
  -2   0   0  266.96    6.05
  -2   0  -1  127.04    4.28
  -2   0  -2  335.01    8.00
  -2   0  -3   66.30    4.09
  -2   0  -4  858.26   15.19
  -2   0  -5   18.31    2.70
  -2   0  -6 1958.64   27.10
  -2   0  -7  268.67   10.55
  -2   0  -8  601.65   16.26
  -2   0  -9   38.37    4.90
  -2   0 -10   -2.28    3.92
  -2   0 -11   49.81    6.18
  -2   0 -12    4.93    3.59
  -2   0 -13   91.95    8.77
  -2   0 -14    2.45    5.57
  -2   0 -15   57.66    8.98
  -2   0 -16   -1.82    4.23
  -2   0 -17   11.16    7.48
   2   1 -18   24.57   10.86
   2   1 -17    3.27    8.75
   2   1 -16   23.29    7.78
   2   1 -15   10.65    7.36
   2   1 -14  296.33   17.67
   2   1 -13   17.27    5.99
   2   1 -12   62.77    8.26
   2   1 -11  206.20   13.18
   2   1 -10    5.87    5.00
   2   1  -9   24.79    5.43
   2   1  -8  621.49   17.70
   2   1  -7   27.08    3.99
   2   1  -6    8.91    3.27
   2   1  -5 1160.79   20.37
   2   1  -4   38.82    4.06
   2   1  -3 3590.26   35.15
   2   1  -2   14.48    2.16
   2   1  -1  139.29    5.64
  -2  -1   0   56.52    2.95
  -2  -1  -1  277.09    6.49
  -2  -1  -2  188.51    6.03
  -2  -1  -3  856.91   14.04
  -2  -1  -4  392.57   10.10
  -2  -1  -5  103.85    5.56
  -2  -1  -6   34.60    4.02
  -2  -1  -7  519.38   14.10
  -2  -1  -8  179.52    8.86
  -2  -1  -9   24.41    4.96
  -2  -1 -10   41.14    5.41
  -2  -1 -11   39.11    6.29
  -2  -1 -12  311.22   14.43
  -2  -1 -13   42.48    7.12
  -2  -1 -14   41.02    7.42
  -2  -1 -15   10.04    4.83
   2   2 -18   11.71   10.50
   2   2 -17   -2.93    6.11
   2   2 -16    0.95    7.43
   2   2 -15  101.17   12.23
   2   2 -14  154.95   13.06
   2   2 -13   -3.07    4.47
   2   2 -12  236.17   14.44
   2   2 -11  207.18   12.90
   2   2 -10  106.30    8.87
   2   2  -9  393.88   15.06
   2   2  -8  187.77    9.80
   2   2  -7   20.43    4.25
   2   2  -6    4.40    2.24
   2   2  -5  301.01   10.23
   2   2  -4  631.56   13.95
   2   2  -3  673.73   13.42
   2   2  -2   17.37    2.75
   2   2  -1   40.51    3.50
   2   2   0   48.28    3.38
  -2  -2  -1   47.74    2.78
  -2  -2  -2  904.77   13.52
  -2  -2  -3 6651.80   50.80
  -2  -2  -4  174.22    6.89
  -2  -2  -5    6.01    2.50
  -2  -2  -6  841.15   16.77
  -2  -2  -7  410.36   12.15
  -2  -2  -8   15.61    4.04
  -2  -2  -9  105.41    7.14
  -2  -2 -10  206.55   10.55
  -2  -2 -11    0.19    4.08
  -2  -2 -12  237.77   12.38
  -2  -2 -13    6.57    5.00
   2   3 -19   41.46   12.84
   2   3 -18   24.68    9.15
   2   3 -17   -0.85    7.79
   2   3 -16    1.37    5.73
   2   3 -15   53.62   10.39
   2   3 -14   66.60   10.49
   2   3 -13   31.36    7.13
   2   3 -12    7.82    5.15
   2   3 -11   34.37    6.40
   2   3 -10   96.73    9.05
   2   3  -9  135.31    8.97
   2   3  -8   18.74    3.82
   2   3  -7  238.43   10.21
   2   3  -6 1272.11   22.83
   2   3  -5   20.65    3.65
   2   3  -4  131.61    6.64
   2   3  -3  603.63   12.82
   2   3  -2  329.56    8.98
   2   3  -1    2.13    2.38
   2   3   0  735.64   13.18
  -2  -3  -1   68.75    3.24
  -2  -3  -2 3432.77   30.48
  -2  -3  -3 3831.84   34.78
  -2  -3  -4  118.33    5.54
  -2  -3  -5  330.40    9.76
  -2  -3  -6  192.09    8.08
  -2  -3  -7    2.68    2.83
  -2  -3  -8    6.81    3.50
  -2  -3  -9   73.87    6.42
  -2  -3 -10   76.29    6.86
  -2  -3 -11   71.37    7.16
   2   4 -19   25.01   12.04
   2   4 -18    8.27    7.85
   2   4 -17    3.19    8.30
   2   4 -16   31.53    8.15
   2   4 -15   11.61    8.11
   2   4 -14    2.38    6.57
   2   4 -13   16.06    6.05
   2   4 -12    3.96    5.04
   2   4 -11   18.48    5.45
   2   4 -10  322.60   14.64
   2   4  -9   42.96    6.20
   2   4  -8  206.18   10.33
   2   4  -7  719.93   18.39
   2   4  -6  275.50   10.61
   2   4  -5  207.67    8.59
   2   4  -4 1038.68   18.18
   2   4  -3   47.10    4.22
   2   4  -2 1746.64   22.21
   2   4  -1  115.74    5.81
   2   4   0    9.85    2.30
  -2  -4  -1  336.89    6.91
  -2  -4  -2 3662.75   31.48
  -2  -4  -3  141.25    5.55
  -2  -4  -4  679.66   13.34
  -2  -4  -5   61.35    4.42
  -2  -4  -6   91.84    5.67
  -2  -4  -7   46.69    4.72
  -2  -4  -8   -0.92    2.88
   2   5 -19   34.47   12.87
   2   5 -18   23.84    9.13
   2   5 -17    5.92    8.45
   2   5 -16   -1.76    5.39
   2   5 -15    7.39    7.40
   2   5 -14    0.79    4.77
   2   5 -13   37.68    8.92
   2   5 -12   85.67   10.66
   2   5 -11   65.81    8.12
   2   5 -10  136.04    9.88
   2   5  -9   14.36    4.86
   2   5  -8  557.97   16.93
   2   5  -7 1071.87   21.98
   2   5  -6   19.20    3.84
   2   5  -5  283.10   10.00
   2   5  -4  116.76    6.27
   2   5  -3  261.15    8.76
   2   5  -2 1102.17   17.12
   2   5  -1  433.42   10.59
   2   5   0  176.40    6.81
  -2  -5  -2   16.44    2.21
  -2  -5  -3  122.09    5.14
  -2  -5  -4  109.38    5.45
  -2  -5  -5   29.45    3.83
   2   6 -19   -8.42   10.08
   2   6 -18   -1.94    9.28
   2   6 -17    0.80    6.27
   2   6 -16    0.59    7.66
   2   6 -15   -0.99    5.26
   2   6 -14   20.77    6.49
   2   6 -13   14.70    6.09
   2   6 -12   32.97    8.00
   2   6 -11   15.42    5.39
   2   6 -10  265.26   13.45
   2   6  -9    1.07    3.10
   2   6  -8  359.68   13.92
   2   6  -7  414.23   13.54
   2   6  -6   19.29    3.36
   2   6  -5    3.82    2.75
   2   6  -4   12.12    2.96
   2   6  -3  231.35    7.93
   2   6  -2  287.94    8.20
   2   6  -1 2227.73   24.60
   2   6   0    6.10    3.08
   2   6   1  537.23   11.94
   2   7 -19    1.66    7.65
   2   7 -18    6.81    7.35
   2   7 -17    0.64    8.28
   2   7 -16    9.31    8.75
   2   7 -15   28.19    7.70
   2   7 -14   26.10    7.15
   2   7 -13    1.93    6.61
   2   7 -12   -2.59    4.01
   2   7 -11   86.16    9.71
   2   7 -10 1027.40   26.45
   2   7  -9  135.01    9.33
   2   7  -8   46.67    5.60
   2   7  -7  529.94   15.52
   2   7  -6    9.92    3.39
   2   7  -5    4.80    2.93
   2   7  -4    6.79    3.06
   2   7  -3  282.93    8.63
   2   7  -2  514.04   10.88
   2   7  -1 1117.77   16.27
   2   7   0  330.98    9.18
   2   8 -19    8.81    8.42
   2   8 -18    7.84    6.94
   2   8 -17   -6.17    7.70
   2   8 -16   -5.69    7.85
   2   8 -15  171.47   15.46
   2   8 -14    3.59    5.34
   2   8 -13    2.66    5.05
   2   8 -12   99.31   10.81
   2   8 -11  451.50   19.54
   2   8 -10   27.83    5.61
   2   8  -9  249.98   12.68
   2   8  -8  253.43   11.80
   2   8  -7  110.30    7.82
   2   8  -6  308.90   11.29
   2   8  -5   41.69    4.84
   2   8  -4 1167.97   18.88
   2   8  -3   84.21    5.06
   2   9 -19    8.14    8.16
   2   9 -18   -0.77    6.51
   2   9 -17    2.23    6.16
   2   9 -16   35.91    8.61
   2   9 -15  111.72   12.31
   2   9 -14   21.80    6.85
   2   9 -13   53.18    9.55
   2   9 -12   86.15   10.25
   2   9 -11  122.40   11.13
   2   9 -10   34.29    6.84
   2   9  -9   29.30    5.90
   2   9  -8   60.91    6.76
   2   9  -7  164.29    9.10
   2   9  -6    2.81    3.87
   2   9  -5  378.18   11.20
   2  10 -19    2.86   10.48
   2  10 -18   -1.76    9.09
   2  10 -17    4.14    8.39
   2  10 -16   14.19    8.40
   2  10 -15   24.55    8.85
   2  10 -14  135.51   12.76
   2  10 -13   28.76    6.99
   2  10 -12  188.63   14.07
   2  10 -11  125.59   11.14
   2  10 -10    0.93    5.09
   2  10  -9  147.25   10.56
   2  10  -8   81.86    7.58
   2  10  -7   15.20    5.07
   2  11 -19   -3.69    7.23
   2  11 -18   13.77    8.06
   2  11 -17    2.41    8.01
   2  11 -16    7.95    7.86
   2  11 -15   13.12    6.45
   2  11 -14  250.68   17.27
   2  11 -13   38.00    8.64
   2  11 -12   90.11   10.38
   2  11 -11   46.37    8.03
   2  11 -10   62.21    8.17
   2  12 -18    9.14   10.19
   2  12 -17    7.51    8.73
   2  12 -16    4.19    5.66
   2  12 -15   46.34    9.90
   2  12 -14    0.51    4.87
   2  12 -13   69.95   10.07
   2  13 -18   11.94   10.48
   2  13 -17   22.21    8.60
   2  13 -16   10.98    8.22
  -3  14 -17    0.82    5.72
  -3  13 -13   22.62    6.71
  -3  13 -14    4.62    5.93
  -3  13 -15   -0.04    6.25
  -3  13 -16    8.26    7.22
  -3  13 -17    0.04    7.35
  -3  13 -18   -1.20    5.84
  -3  12 -10   -0.81    4.18
  -3  12 -11   20.48    5.65
  -3  12 -12    0.15    5.22
  -3  12 -13   44.60    8.08
  -3  12 -14   23.65    6.33
  -3  12 -15   37.62    8.54
  -3  12 -16   -1.74    4.42
  -3  12 -17    9.12    7.76
  -3  12 -18    6.59    6.68
  -3  11  -9   44.48    6.04
  -3  11 -10    8.09    4.57
  -3  11 -11    6.17    5.04
  -3  11 -12   35.74    7.28
  -3  11 -13    6.94    6.28
  -3  11 -14   19.72    7.57
  -3  11 -15   -3.15    6.47
  -3  11 -17    5.11    7.79
  -3  11 -18   -3.34    5.13
  -3  10  -6   26.78    4.09
  -3  10  -7   11.26    3.80
  -3  10  -8  432.71   14.75
  -3  10  -9   19.40    4.96
  -3  10 -10   61.63    7.30
  -3  10 -11   27.36    6.29
  -3  10 -12    9.73    4.74
  -3  10 -13   -4.17    5.74
  -3  10 -14   34.45    8.46
  -3  10 -15    0.90    5.16
  -3  10 -16    0.67    7.39
  -3  10 -17    3.95    6.04
  -3  10 -18   -0.17    7.79
  -3   9  -4  116.50    5.83
  -3   9  -5   48.19    4.40
  -3   9  -6   82.83    6.18
  -3   9  -7    8.67    3.75
  -3   9  -8  112.71    8.04
  -3   9  -9    2.63    3.97
  -3   9 -10   55.82    6.50
  -3   9 -11   14.13    5.55
  -3   9 -12   -1.36    5.21
  -3   9 -13   13.60    6.47
  -3   9 -14   12.09    5.50
  -3   9 -15   -7.57    6.35
  -3   9 -16    0.94    5.58
  -3   9 -17    2.59    8.04
  -3   9 -18    9.27    8.49
  -3   8  -2    1.62    1.65
  -3   8  -3  269.36    7.77
  -3   8  -4    8.39    2.50
  -3   8  -5  262.97    9.38
  -3   8  -6   29.40    4.44
  -3   8  -7   29.98    4.69
  -3   8  -8  155.97    8.89
  -3   8  -9    5.17    3.51
  -3   8 -10   16.93    4.53
  -3   8 -11   83.08    8.87
  -3   8 -12   14.05    4.90
  -3   8 -13   26.22    6.16
  -3   8 -14    1.91    6.24
  -3   8 -15   -0.78    4.81
  -3   8 -17   81.04   12.53
  -3   8 -18    0.96    8.17
   3  -7  -1   58.45    4.11
   3  -7   0   40.66    3.84
   3  -7   1   36.96    3.43
  -3   7  -2  180.87    5.85
  -3   7  -3  467.13   10.61
  -3   7  -4   81.47    5.38
  -3   7  -5   29.47    4.07
  -3   7  -6  183.69    8.74
  -3   7  -7   27.94    4.10
  -3   7  -8  803.58   20.31
  -3   7  -9   28.82    4.78
  -3   7 -10   67.60    7.79
  -3   7 -11   23.58    5.29
  -3   7 -12   -1.68    3.66
  -3   7 -13    2.33    4.20
  -3   7 -14    8.23    6.22
  -3   7 -15    7.44    5.27
  -3   7 -16    3.33    5.77
  -3   7 -17   38.65    8.48
  -3   7 -18   -3.25    5.64
   3  -6  -4   29.12    3.52
   3  -6  -3  766.59   13.62
   3  -6  -2    7.75    3.05
   3  -6  -1  778.48   13.48
   3  -6   0   89.12    4.98
  -3   6  -1    4.33    1.68
  -3   6  -2  128.26    5.37
  -3   6  -3  162.82    6.50
  -3   6  -4  138.23    6.53
  -3   6  -5   75.88    5.60
  -3   6  -6   72.71    5.56
  -3   6  -7  100.46    6.80
  -3   6  -8   27.73    4.44
  -3   6  -9  124.29    9.09
  -3   6 -10   34.80    5.45
  -3   6 -11    2.52    3.71
  -3   6 -12   19.15    5.29
  -3   6 -13    6.32    4.73
  -3   6 -14   54.58    8.01
  -3   6 -15   19.94    7.79
  -3   6 -16   25.78    8.71
  -3   6 -17    9.88    8.02
  -3   6 -18   27.90    9.58
   3  -5  -7  337.27   11.96
   3  -5  -6   19.22    3.68
   3  -5  -5   47.38    4.68
   3  -5  -4  473.92   11.74
   3  -5  -3  995.43   16.54
   3  -5  -2  210.14    7.35
   3  -5  -1    8.43    3.00
   3  -5   0   21.92    3.05
  -3   5  -1    1.02    1.54
  -3   5  -2  205.60    6.74
  -3   5  -3  622.96   13.05
  -3   5  -4  127.60    6.22
  -3   5  -5  684.27   15.53
  -3   5  -6    7.52    2.56
  -3   5  -7   12.97    3.75
  -3   5  -8   86.50    6.80
  -3   5  -9  522.71   17.33
  -3   5 -10   85.75    7.71
  -3   5 -11   83.61    8.12
  -3   5 -12   93.58    8.99
  -3   5 -13    5.81    5.95
  -3   5 -14  137.08   12.29
  -3   5 -15    3.70    5.04
  -3   5 -17    4.06    7.78
   3  -4 -10   96.02    8.66
   3  -4  -9   38.98    6.12
   3  -4  -8  155.46    9.18
   3  -4  -8  156.34    9.20
   3  -4  -7  140.20    8.08
   3  -4  -6    2.15    3.53
   3  -4  -5    0.27    2.69
   3  -4  -4   38.80    4.70
   3  -4  -3  179.43    7.53
   3  -4  -2   58.87    4.55
   3  -4  -1   11.82    2.88
   3  -4   0  175.00    6.77
  -3   4  -1  505.12    9.58
  -3   4  -2  299.02    8.21
  -3   4  -3    6.40    1.92
  -3   4  -4 1612.97   23.07
  -3   4  -5 1414.03   23.03
  -3   4  -6    5.61    2.46
  -3   4  -7  589.17   16.14
  -3   4  -8  229.25   10.61
  -3   4  -9  240.65   11.49
  -3   4 -10   12.74    4.12
  -3   4 -11    7.83    5.22
  -3   4 -12  105.94    9.25
  -3   4 -13  228.37   14.33
  -3   4 -14   60.41    9.16
  -3   4 -15   82.46    9.67
  -3   4 -16   32.05    8.61
  -3   4 -17    3.24    7.28
  -3   4 -18    3.36    8.09
   3  -3 -13    7.93    6.03
   3  -3 -12   18.54    6.40
   3  -3 -11    9.63    4.57
   3  -3 -10  235.17   12.99
   3  -3  -9    7.78    3.71
   3  -3  -8  660.78   18.14
   3  -3  -7  324.53   12.15
   3  -3  -6   52.43    5.37
   3  -3  -5  397.07   12.27
   3  -3  -4  107.74    6.45
   3  -3  -3   11.83    3.29
   3  -3  -2 1293.35   20.66
   3  -3  -1   18.09    3.14
   3  -3   0   76.22    4.71
  -3   3  -1    1.11    1.13
  -3   3  -2  237.79    7.47
  -3   3  -3  314.22    9.22
  -3   3  -4 5782.38   50.60
  -3   3  -5  477.04   12.92
  -3   3  -6  340.30   11.52
  -3   3  -7  101.51    6.70
  -3   3  -8  163.76    8.91
  -3   3  -9    5.60    3.22
  -3   3 -10   67.37    7.48
  -3   3 -11  107.04    8.82
  -3   3 -12   27.57    5.52
  -3   3 -13   75.88    9.11
  -3   3 -14    2.82    6.03
  -3   3 -15  181.68   14.14
  -3   3 -16   22.94    7.96
  -3   3 -17   -1.47    6.71
  -3   3 -18    3.11    6.06
   3  -2 -15   -2.94    5.16
   3  -2 -14   44.62    8.84
   3  -2 -13    0.65    5.91
   3  -2 -11    0.74    5.69
   3  -2 -10  155.22   10.87
   3  -2  -9   17.12    5.26
   3  -2  -8    7.89    3.37
   3  -2  -7  189.27    9.74
   3  -2  -6  289.80   11.09
   3  -2  -5 1314.03   22.74
   3  -2  -4   81.07    5.87
   3  -2  -3   31.80    4.44
   3  -2  -2  302.02   10.20
   3  -2  -1   80.97    5.04
   3  -2   0  215.40    7.55
  -3   2  -1   25.98    2.41
  -3   2  -2   38.81    3.31
  -3   2  -3 1518.76   21.38
  -3   2  -4 1345.94   20.98
  -3   2  -5    3.14    2.09
  -3   2  -6  205.13    9.02
  -3   2  -7  364.24   12.49
  -3   2  -8   18.33    3.67
  -3   2  -9  129.36    8.77
  -3   2 -10  331.37   13.76
  -3   2 -11  194.80   11.16
  -3   2 -12    0.83    4.63
  -3   2 -13    6.61    5.51
  -3   2 -14  155.23   11.79
  -3   2 -15  158.65   12.35
  -3   2 -16   17.86    6.17
  -3   2 -17    1.92    7.22
   3  -1 -17   15.46    9.90
   3  -1 -16    3.96    8.00
   3  -1 -15    5.89    7.35
   3  -1 -14   10.89    7.27
   3  -1 -13   13.35    5.52
   3  -1 -12   -6.37    5.78
   3  -1 -11   46.72    7.42
   3  -1 -10    7.43    4.12
   3  -1  -9  148.53   10.05
   3  -1  -8    9.56    3.41
   3  -1  -7  608.51   17.09
   3  -1  -6  993.32   20.82
   3  -1  -5   46.26    5.23
   3  -1  -4   16.97    3.39
   3  -1  -3   48.48    4.44
   3  -1  -2  189.67    8.30
   3  -1  -1  381.64   10.96
  -3   1   0  325.94    8.41
  -3   1  -1 1559.74   19.22
  -3   1  -2  497.81   10.81
  -3   1  -3  833.75   15.52
  -3   1  -4   44.44    3.84
  -3   1  -5  657.70   15.04
  -3   1  -6  249.07    9.76
  -3   1  -7  818.81   18.48
  -3   1  -8   82.24    6.37
  -3   1  -9    4.28    3.17
  -3   1 -10  844.59   21.53
  -3   1 -11   27.54    5.08
  -3   1 -12    3.44    4.72
  -3   1 -13    1.07    3.64
  -3   1 -14   75.65    8.50
  -3   1 -15   24.87    6.44
  -3   1 -16    3.66    5.00
   3   0 -18   19.20   10.92
   3   0 -17   -5.73    6.01
   3   0 -16   24.37    7.31
   3   0 -15    8.93    5.82
   3   0 -14    2.06    5.09
   3   0 -13   21.18    7.53
   3   0 -12   18.81    7.72
   3   0 -11   19.47    6.74
   3   0 -10    2.16    4.64
   3   0  -9   -0.84    4.30
   3   0  -8  540.69   17.28
   3   0  -7  322.36   12.36
   3   0  -6  300.13   11.78
   3   0  -5   47.81    4.77
   3   0  -4   83.17    6.19
   3   0  -3   22.88    3.45
   3   0  -2  576.26   14.11
   3   0  -1  546.35   13.24
  -3   0   0  555.95   10.76
  -3   0  -1 2477.71   25.69
  -3   0  -2 2114.11   24.46
  -3   0  -3   49.72    4.14
  -3   0  -4  201.01    7.69
  -3   0  -5    2.50    2.68
  -3   0  -6   97.41    6.51
  -3   0  -7    3.21    3.25
  -3   0  -8  113.94    7.42
  -3   0  -9  395.48   14.15
  -3   0 -10  340.38   13.56
  -3   0 -11   33.00    5.20
  -3   0 -12   27.23    5.95
  -3   0 -13   42.95    7.22
  -3   0 -14   38.88    7.49
  -3   0 -15   -4.86    5.29
  -3   0 -16   -9.83    5.61
   3   1 -18   -6.61    9.01
   3   1 -17   -1.88    5.61
   3   1 -16    0.30    5.84
   3   1 -15    3.12    5.80
   3   1 -14   38.92    8.25
   3   1 -13  139.15   13.17
   3   1 -12    2.95    6.53
   3   1 -11  167.11   12.01
   3   1 -10  195.22   11.55
   3   1  -9  657.15   19.73
   3   1  -8   12.85    4.63
   3   1  -7  684.96   18.17
   3   1  -6  363.60   12.67
   3   1  -5   31.80    4.18
   3   1  -4  651.31   15.12
   3   1  -3   52.56    4.58
   3   1  -2  398.32   11.99
   3   1  -1  444.91   12.06
   3   1   0 2974.83   33.04
  -3  -1  -1   37.93    3.04
  -3  -1  -2 2624.11   28.15
  -3  -1  -3  365.01    9.92
  -3  -1  -4 1030.29   17.92
  -3  -1  -5    0.23    2.50
  -3  -1  -6  198.17    8.54
  -3  -1  -7  204.72    9.19
  -3  -1  -8  115.31    7.81
  -3  -1  -9  143.03    8.56
  -3  -1 -10   81.60    7.48
  -3  -1 -11  134.91    9.59
  -3  -1 -12   31.98    6.14
  -3  -1 -13   33.50    6.72
  -3  -1 -14   -1.68    5.12
  -3  -1 -15   -0.41    5.53
   3   2 -18    4.06    7.22
   3   2 -17    4.92    8.36
   3   2 -16   16.62    9.27
   3   2 -15   10.12    8.63
   3   2 -14   55.03   10.51
   3   2 -13   86.80   10.28
   3   2 -12    4.01    5.06
   3   2 -11   11.80    4.88
   3   2 -10  177.88   11.68
   3   2  -9  579.92   18.42
   3   2  -8    9.32    4.41
   3   2  -7  305.28   12.39
   3   2  -6   71.84    6.05
   3   2  -5  230.18    9.79
   3   2  -4   32.14    4.46
   3   2  -3  586.71   14.14
   3   2  -2 2413.13   31.23
   3   2  -1    5.01    2.75
   3   2   0    6.66    2.51
  -3  -2  -1  303.96    7.79
  -3  -2  -2 1423.21   19.45
  -3  -2  -3  176.35    7.06
  -3  -2  -4  290.02    9.54
  -3  -2  -5  158.72    7.38
  -3  -2  -6  849.03   17.57
  -3  -2  -7  172.79    8.50
  -3  -2  -8   12.72    3.86
  -3  -2  -9   37.58    4.79
  -3  -2 -10   -1.15    3.65
  -3  -2 -11  129.48    9.19
  -3  -2 -12   18.72    5.28
  -3  -2 -13    1.12    4.69
   3   3 -19    0.40   10.33
   3   3 -18   -2.92    8.69
   3   3 -17    1.80    6.30
   3   3 -16   -4.57    5.55
   3   3 -15   34.64    8.61
   3   3 -14  100.37   11.36
   3   3 -13   18.51    6.62
   3   3 -12  106.44   10.28
   3   3 -11    7.17    4.42
   3   3 -10  453.29   17.85
   3   3  -9   56.70    6.42
   3   3  -8   85.91    7.50
   3   3  -7   44.46    5.85
   3   3  -6 1089.89   22.38
   3   3  -5   35.27    4.85
   3   3  -4   44.90    4.53
   3   3  -3 7671.21   64.28
   3   3  -2 1340.60   22.65
   3   3  -1  101.83    6.24
   3   3   0  250.22    9.10
  -3  -3  -1  571.41   10.83
  -3  -3  -2  404.73    9.83
  -3  -3  -3 1047.07   17.35
  -3  -3  -4   -0.03    2.27
  -3  -3  -5   61.65    5.04
  -3  -3  -6  547.60   14.05
  -3  -3  -7   -0.39    1.99
  -3  -3  -8   51.69    5.53
  -3  -3  -9  140.42    8.43
  -3  -3 -10    9.91    4.03
   3   4 -19   -0.95   10.07
   3   4 -18   28.17   10.94
   3   4 -17    0.39    6.14
   3   4 -16   -4.42    5.81
   3   4 -15   10.81    6.57
   3   4 -14    4.02    5.22
   3   4 -13    0.12    4.86
   3   4 -12  779.27   25.65
   3   4 -11   55.34    8.33
   3   4 -10  187.07   11.59
   3   4  -9   95.70    8.00
   3   4  -8   32.19    5.41
   3   4  -7  393.58   14.39
   3   4  -6 1728.20   28.57
   3   4  -5  267.71   10.38
   3   4  -4 1364.26   22.88
   3   4  -3 4734.26   46.71
   3   4  -2   31.58    4.33
   3   4  -1  129.46    7.00
   3   4   0   31.01    3.72
  -3  -4  -1    5.56    2.05
  -3  -4  -2   19.51    2.47
  -3  -4  -3    3.80    2.17
  -3  -4  -4  226.89    8.21
  -3  -4  -5    4.41    2.67
  -3  -4  -6   71.75    5.64
  -3  -4  -7  249.07   10.12
  -3  -4  -8  224.37    9.84
   3   5 -19  -11.23    9.19
   3   5 -18    3.75    9.93
   3   5 -17    4.73    7.25
   3   5 -16   -2.33    8.06
   3   5 -15   -8.06    6.69
   3   5 -14   12.62    7.56
   3   5 -13  325.30   18.27
   3   5 -12  139.63   12.31
   3   5 -11  344.90   16.59
   3   5 -10   -1.90    3.48
   3   5  -9   12.69    4.22
   3   5  -8  555.42   17.65
   3   5  -7  703.88   18.91
   3   5  -6    0.02    3.49
   3   5  -5   72.44    6.18
   3   5  -4 2390.90   31.59
   3   5  -3  488.56   13.28
   3   5  -2  848.28   17.65
   3   5  -1  250.95    9.88
   3   5   0  648.20   15.17
   3   5   1   13.58    3.51
  -3  -5  -2   15.04    2.28
  -3  -5  -3  400.48   10.07
  -3  -5  -4  227.13    8.24
   3   6 -19    8.09    9.92
   3   6 -18   -1.83    6.61
   3   6 -17   75.81   13.54
   3   6 -16   -1.10    5.88
   3   6 -15   39.57    8.55
   3   6 -14   79.11   11.39
   3   6 -13  192.38   14.65
   3   6 -12   19.48    6.98
   3   6 -11  211.07   13.40
   3   6 -10   25.69    5.47
   3   6  -9   29.06    6.30
   3   6  -7    2.30    4.02
   3   6  -6  491.98   15.16
   3   6  -5  134.74    7.83
   3   6  -4    4.31    3.29
   3   6  -3    1.70    2.79
   3   6  -2  751.18   15.88
   3   6  -1    0.56    3.30
   3   6   0  548.64   14.21
   3   6   1   26.25    4.21
   3   7 -19   -9.05    6.20
   3   7 -18   -1.98    8.95
   3   7 -17    2.67    9.07
   3   7 -16   46.82   11.52
   3   7 -15   20.17    7.58
   3   7 -14  208.37   16.48
   3   7 -13   23.03    6.82
   3   7 -12  114.62   10.48
   3   7 -11   14.89    5.05
   3   7 -10   49.99    6.87
   3   7  -9    0.90    4.76
   3   7  -8  218.27   11.35
   3   7  -7 1403.24   26.70
   3   7  -6  261.92   11.37
   3   7  -5  271.49   10.72
   3   7  -4   49.72    4.99
   3   7  -3    8.16    3.72
   3   7  -2  338.73   11.02
   3   7  -1  126.81    7.34
   3   7   0  109.12    7.43
   3   8 -19   -4.16    6.48
   3   8 -18    0.97    9.08
   3   8 -17   -8.07    8.49
   3   8 -16  201.29   16.74
   3   8 -15   -0.03    8.16
   3   8 -14   95.67   11.34
   3   8 -13   31.15    8.52
   3   8 -12    5.98    4.86
   3   8 -11    4.31    4.42
   3   8 -10   58.02    7.91
   3   8  -9    0.13    4.53
   3   8  -8    3.78    4.47
   3   8  -7  373.88   14.08
   3   8  -6   -0.23    3.80
   3   8  -5   16.32    4.22
   3   8  -4    0.26    3.12
   3   8  -3   55.29    5.58
   3   9 -19    1.26    6.94
   3   9 -18   -7.89    5.71
   3   9 -17   47.43   11.58
   3   9 -16   22.91    9.98
   3   9 -15   30.24    8.30
   3   9 -14   -1.16    7.32
   3   9 -13   99.58   12.04
   3   9 -12    2.04    4.76
   3   9 -11   23.07    6.81
   3   9 -10  178.24   11.37
   3   9  -9   42.64    6.72
   3   9  -8   80.59    7.57
   3   9  -7   78.50    7.25
   3   9  -6   41.09    5.87
   3   9  -5  145.01    8.31
   3  10 -19   20.91   10.67
   3  10 -18    3.27    9.13
   3  10 -17   50.57   11.86
   3  10 -16    0.55    5.75
   3  10 -15   15.86    7.05
   3  10 -14   -1.88    5.35
   3  10 -13  140.65   13.53
   3  10 -12   -2.84    6.16
   3  10 -11   28.87    7.09
   3  10 -10  254.27   14.00
   3  10  -9    4.20    4.48
   3  10  -8   19.06    5.10
   3  11 -18   25.86   10.48
   3  11 -17   -0.16    8.34
   3  11 -16    3.37    8.08
   3  11 -14   40.77    9.98
   3  11 -13   64.00   10.47
   3  11 -12    4.36    6.65
   3  11 -11  171.12   12.77
   3  11 -10   31.93    6.73
   3  12 -18   36.77   10.72
   3  12 -17   19.32    9.68
   3  12 -16   -1.60    7.82
   3  12 -15   -0.57    7.23
   3  12 -14   15.92    7.87
   3  12 -13    8.87    7.38
   3  13 -17    1.15    6.40
  -4  14 -16   -6.98    6.41
  -4  14 -17   -7.15    7.22
  -4  13 -13    3.94    5.60
  -4  13 -14    4.57    4.72
  -4  13 -15    3.85    6.66
  -4  13 -16   17.10    6.45
  -4  13 -17   -3.75    4.97
  -4  12 -10    1.76    4.01
  -4  12 -11   22.95    6.04
  -4  12 -12   16.32    6.28
  -4  12 -13    1.76    4.22
  -4  12 -14    2.37    6.22
  -4  12 -15   -1.08    4.72
  -4  12 -16    6.32    7.18
  -4  12 -18   -5.45    8.14
  -4  11  -7   -1.79    3.29
  -4  11  -8    1.28    3.62
  -4  11  -9   43.74    5.92
  -4  11 -10    4.54    4.49
  -4  11 -11   76.63    8.68
  -4  11 -12   -6.06    4.89
  -4  11 -13   -4.46    5.72
  -4  11 -14   10.43    5.32
  -4  11 -15   53.71    9.49
  -4  11 -16    7.40    5.81
  -4  11 -17    1.55    5.44
  -4  11 -18   10.12    8.64
  -4  10  -5   14.36    3.86
  -4  10  -7    4.88    3.85
  -4  10  -8   15.24    4.56
  -4  10  -9   58.08    6.91
  -4  10 -10   21.91    5.67
  -4  10 -11   43.75    6.54
  -4  10 -12   43.39    6.84
  -4  10 -13   -3.65    5.37
  -4  10 -14   -0.67    4.46
  -4  10 -15   24.67    6.86
  -4  10 -16    7.08    7.47
  -4  10 -17   19.25    8.86
  -4  10 -18    5.48    8.53
  -4   9  -5  233.46    9.37
  -4   9  -6  221.25    9.94
  -4   9  -7    7.24    4.05
  -4   9  -8    2.50    3.97
  -4   9  -9   36.67    5.39
  -4   9 -10   -0.63    3.35
  -4   9 -11   20.70    5.97
  -4   9 -12    2.83    4.09
  -4   9 -13   13.19    6.30
  -4   9 -14   -1.73    5.51
  -4   9 -15   39.00    8.84
  -4   9 -16   45.70    8.55
  -4   9 -17   67.90   11.53
  -4   9 -18   -5.26    5.21
   4  -8   1   64.34    5.05
  -4   8  -2    1.33    2.12
  -4   8  -4   44.77    4.63
  -4   8  -5  102.63    6.72
  -4   8  -6   76.22    6.26
  -4   8  -7  189.99    9.48
  -4   8  -8  117.93    8.16
  -4   8  -9  278.27   13.21
  -4   8 -10   25.10    5.10
  -4   8 -11    2.55    3.82
  -4   8 -12  117.46   10.58
  -4   8 -13    4.59    4.30
  -4   8 -14    0.16    4.28
  -4   8 -15    8.36    6.87
  -4   8 -16   96.93   11.23
  -4   8 -17   17.40    8.76
  -4   8 -18   11.04    8.90
   4  -7  -2   21.98    4.09
   4  -7  -1   59.81    5.71
   4  -7   0  217.76    8.60
   4  -7   1   96.14    5.88
  -4   7  -2   71.15    4.32
  -4   7  -3   23.05    3.34
  -4   7  -4  388.31   11.57
  -4   7  -5    3.98    3.10
  -4   7  -6    2.39    3.26
  -4   7  -8   33.01    5.62
  -4   7  -9  109.64    8.78
  -4   7 -10   93.95    8.69
  -4   7 -11  183.69   11.99
  -4   7 -12   95.13    9.00
  -4   7 -13    8.87    4.45
  -4   7 -14   13.03    5.16
  -4   7 -15   24.34    7.63
  -4   7 -16   59.27    9.31
  -4   7 -17    6.14    5.95
  -4   7 -18    8.82    6.88
   4  -6  -5  181.41    8.55
   4  -6  -4   94.28    6.22
   4  -6  -3  111.10    6.86
   4  -6  -2    3.16    3.16
   4  -6  -1  138.40    7.55
   4  -6   0  160.81    7.61
  -4   6  -1    6.05    3.22
  -4   6  -2 2336.62   26.85
  -4   6  -3  136.17    6.71
  -4   6  -4  551.47   13.97
  -4   6  -5   17.50    3.27
  -4   6  -6  189.07    8.99
  -4   6  -7   34.44    5.25
  -4   6  -8  284.66   12.27
  -4   6  -9    4.82    4.35
  -4   6 -10   87.30    7.81
  -4   6 -11  151.12   11.02
  -4   6 -12   84.79    8.47
  -4   6 -13   93.52    9.23
  -4   6 -14   23.02    7.03
  -4   6 -15   58.43    8.66
  -4   6 -16   10.79    7.65
  -4   6 -17   -6.40    7.39
  -4   6 -18   -3.64    7.77
   4  -5  -8   62.39    7.10
   4  -5  -7  252.38   10.95
   4  -5  -6    1.30    3.35
   4  -5  -5   94.36    6.87
   4  -5  -4   13.45    4.02
   4  -5  -3   25.20    4.17
   4  -5  -2   64.82    5.72
   4  -5  -1   12.36    3.50
   4  -5   0    4.02    2.43
  -4   5  -1    8.67    2.22
  -4   5  -2    4.62    2.28
  -4   5  -3   73.20    5.14
  -4   5  -4 1294.06   22.38
  -4   5  -5   87.98    5.97
  -4   5  -6   96.01    6.89
  -4   5  -7   91.33    6.81
  -4   5  -8  158.92    9.28
  -4   5  -9  133.85    9.41
  -4   5 -10   -0.76    4.18
  -4   5 -11  142.22   10.18
  -4   5 -12   23.60    6.40
  -4   5 -13  229.08   14.23
  -4   5 -14   77.04    8.94
  -4   5 -15   39.88    8.56
  -4   5 -16  -11.98    6.04
  -4   5 -17   -7.84    7.10
   4  -4 -11   -4.14    5.16
   4  -4 -10   18.97    5.88
   4  -4  -9  204.24   11.42
   4  -4  -8  186.48   10.44
   4  -4  -7    4.26    4.12
   4  -4  -6   81.42    6.97
   4  -4  -5   91.73    7.02
   4  -4  -4  182.33    9.11
   4  -4  -3   11.76    3.95
   4  -4  -2   71.71    6.15
   4  -4  -1 2008.75   28.74
   4  -4   0  358.10   11.38
  -4   4  -1  138.73    5.96
  -4   4  -2    8.81    2.24
  -4   4  -3 1322.25   21.25
  -4   4  -4 1032.20   19.69
  -4   4  -5 1770.14   27.06
  -4   4  -6   18.92    4.07
  -4   4  -7   67.20    6.39
  -4   4  -8  421.13   14.75
  -4   4  -9   29.84    5.05
  -4   4 -10   31.41    5.33
  -4   4 -11  178.92   11.55
  -4   4 -12   75.88    8.72
  -4   4 -13   35.70    7.29
  -4   4 -14   82.37    9.24
  -4   4 -15   -0.39    6.37
  -4   4 -16    1.75    6.71
  -4   4 -17  -14.80    6.33
   4  -3 -13   13.46    7.40
   4  -3 -12   34.21    7.71
   4  -3 -11    7.46    5.85
   4  -3 -10  137.55   10.64
   4  -3  -9  113.92    9.25
   4  -3  -8   87.33    8.07
   4  -3  -7   64.65    6.90
   4  -3  -6   63.02    6.53
   4  -3  -5   47.02    5.79
   4  -3  -4 1168.16   21.51
   4  -3  -3    2.27    3.78
   4  -3  -2 1115.26   21.82
   4  -3  -1 3896.14   43.07
   4  -3   0    2.52    2.42
  -4   3  -1    3.57    2.01
  -4   3  -2  102.02    5.60
  -4   3  -3  760.83   15.76
  -4   3  -4  168.01    7.96
  -4   3  -5  715.37   16.76
  -4   3  -6  139.26    7.73
  -4   3  -7  248.91   10.81
  -4   3  -8  349.52   13.40
  -4   3  -9  190.59   10.47
  -4   3 -10  460.76   16.74
  -4   3 -11    4.01    4.80
  -4   3 -12   42.30    7.19
  -4   3 -13    9.14    4.77
  -4   3 -14   31.15    7.70
  -4   3 -15    6.22    5.06
  -4   3 -16    3.33    5.24
  -4   3 -17   -4.19    4.46
   4  -2 -16   -6.15    7.58
   4  -2 -15   -0.57    7.57
   4  -2 -14   22.48    8.56
   4  -2 -13   -2.52    6.44
   4  -2 -12    2.08    6.00
   4  -2 -11  188.20   12.84
   4  -2 -10   32.92    7.31
   4  -2  -9  204.94   11.78
   4  -2  -8  126.83    9.48
   4  -2  -7   35.15    5.94
   4  -2  -6   64.51    6.69
   4  -2  -5  797.88   18.85
   4  -2  -4  515.25   15.00
   4  -2  -3   76.74    6.59
   4  -2  -2 4352.39   46.95
   4  -2  -1 2044.14   29.86
   4  -2   0  592.20   14.85
  -4   2  -1  120.28    5.68
  -4   2  -2  692.42   14.51
  -4   2  -3   39.62    3.90
  -4   2  -4  372.57   11.85
  -4   2  -5   11.32    3.51
  -4   2  -6  350.67   12.02
  -4   2  -7   13.38    3.37
  -4   2  -8   34.30    4.82
  -4   2  -9  668.10   19.15
  -4   2 -10  306.67   13.96
  -4   2 -11   33.32    5.48
  -4   2 -12    9.06    4.18
  -4   2 -13   48.80    7.93
  -4   2 -14   -3.25    4.10
  -4   2 -15    5.90    6.58
  -4   2 -16    4.65    6.62
  -4   2 -17   -3.92    6.90
   4  -1 -17    9.67    8.84
   4  -1 -16   -1.18    7.99
   4  -1 -15   10.19    6.54
   4  -1 -14   -0.26    7.27
   4  -1 -13    3.46    4.97
   4  -1 -12   64.47    9.33
   4  -1 -11  425.72   18.59
   4  -1 -10   14.13    4.93
   4  -1  -9  272.06   13.17
   4  -1  -8   -6.64    4.34
   4  -1  -7   55.45    6.90
   4  -1  -6  587.24   17.12
   4  -1  -5  378.34   13.67
   4  -1  -4   49.60    5.26
   4  -1  -3  747.41   17.89
   4  -1  -2 1102.84   22.42
   4  -1  -1  117.96    7.01
   4  -1   0 2522.01   32.85
  -4   1  -1  116.36    5.66
  -4   1  -2 1085.89   18.50
  -4   1  -3   82.88    5.29
  -4   1  -4  711.83   16.35
  -4   1  -5  593.50   15.31
  -4   1  -6  582.69   15.53
  -4   1  -7    7.94    3.71
  -4   1  -8   93.91    7.14
  -4   1  -9 1080.79   24.49
  -4   1 -10   16.03    4.15
  -4   1 -11   52.75    6.36
  -4   1 -12    5.81    3.64
  -4   1 -13    6.77    4.22
  -4   1 -14    0.86    5.59
  -4   1 -15   11.75    6.72
  -4   1 -16   -4.65    5.71
   4   0 -18    1.54    8.88
   4   0 -17    0.55    8.84
   4   0 -16   -3.66    6.05
   4   0 -15   16.91    7.25
   4   0 -14   14.93    8.20
   4   0 -13   14.45    6.24
   4   0 -12  469.58   20.12
   4   0 -11   47.08    7.06
   4   0 -10   14.86    6.06
   4   0  -9  133.22    9.81
   4   0  -8  279.40   13.54
   4   0  -7    0.12    4.32
   4   0  -6 1030.71   22.58
   4   0  -5 1390.15   25.45
   4   0  -4  197.53    9.79
   4   0  -3  903.96   20.37
   4   0  -2  154.29    8.57
   4   0  -1  292.40   11.01
   4   0   0 1327.95   23.21
  -4   0  -1 2088.27   25.26
  -4   0  -2  688.35   14.62
  -4   0  -3   22.39    3.43
  -4   0  -4 2242.41   29.91
  -4   0  -5  273.39   10.57
  -4   0  -6  130.94    7.69
  -4   0  -7    6.23    2.95
  -4   0  -8   29.49    4.50
  -4   0  -9  262.09   11.69
  -4   0 -10    8.48    4.44
  -4   0 -11   41.44    5.66
  -4   0 -12   16.93    4.56
  -4   0 -13   -3.38    4.62
  -4   0 -14    0.40    3.60
  -4   0 -15   -1.60    4.99
  -4   0 -16   -0.55    5.97
   4   1 -18   14.25    9.94
   4   1 -17    3.22    9.29
   4   1 -16   11.20    9.21
   4   1 -15    9.28    6.92
   4   1 -14  190.26   16.02
   4   1 -13   42.16    7.87
   4   1 -12  230.42   14.92
   4   1 -11    6.38    5.86
   4   1 -10   95.78    8.68
   4   1  -9   30.53    5.53
   4   1  -8  518.68   17.62
   4   1  -7   64.72    6.59
   4   1  -6   19.81    4.35
   4   1  -5  364.65   13.05
   4   1  -4    7.09    4.23
   4   1  -3  366.73   13.39
   4   1  -2    3.45    2.77
   4   1  -1  392.09   12.85
   4   1   0   16.70    3.21
  -4  -1  -1  536.35   11.95
  -4  -1  -2    1.18    2.24
  -4  -1  -3  559.47   13.69
  -4  -1  -4  859.49   17.62
  -4  -1  -5    3.98    3.14
  -4  -1  -6  433.82   13.53
  -4  -1  -7   73.68    6.46
  -4  -1  -8   95.57    7.34
  -4  -1  -9    7.66    4.27
  -4  -1 -10    1.42    4.08
  -4  -1 -11    5.72    4.53
  -4  -1 -12   12.19    5.10
  -4  -1 -13   -0.38    3.48
  -4  -1 -14   -1.69    5.05
   4   2 -18    0.93    9.32
   4   2 -17    0.88    8.85
   4   2 -16   -8.75    8.41
   4   2 -15   95.33   13.27
   4   2 -14   41.28    8.61
   4   2 -13  290.63   17.41
   4   2 -12   21.26    6.06
   4   2 -11  133.85   10.71
   4   2 -10   -5.90    5.23
   4   2  -9  160.44   10.47
   4   2  -8    9.48    4.10
   4   2  -7  358.81   13.92
   4   2  -6  691.61   18.63
   4   2  -5  842.17   19.46
   4   2  -4 1135.12   22.83
   4   2  -3  792.64   19.72
   4   2  -2 1206.24   24.15
   4   2  -1  276.37   11.21
   4   2   0    4.23    2.33
  -4  -2  -1   25.95    3.16
  -4  -2  -2   74.18    4.99
  -4  -2  -3   78.49    5.22
  -4  -2  -4  497.65   13.21
  -4  -2  -5   45.81    5.07
  -4  -2  -6  259.79   10.32
  -4  -2  -7   21.18    4.44
  -4  -2  -8   12.81    4.14
  -4  -2  -9  177.77    9.73
  -4  -2 -10   33.12    5.51
  -4  -2 -11   26.53    5.40
  -4  -2 -12   25.32    5.70
   4   3 -18   12.90   10.72
   4   3 -17   27.82   10.56
   4   3 -16  -10.63    8.25
   4   3 -15  128.80   14.81
   4   3 -14    8.05    6.10
   4   3 -13  172.18   13.98
   4   3 -12    3.34    4.89
   4   3 -11  416.60   17.96
   4   3 -10   -2.87    3.89
   4   3  -9   25.96    5.35
   4   3  -8  813.04   22.30
   4   3  -7   38.72    6.15
   4   3  -6   29.37    5.54
   4   3  -5  136.81    8.12
   4   3  -4  596.46   16.32
   4   3  -3   40.05    5.84
   4   3  -2 1434.66   26.44
   4   3  -1    4.69    3.29
   4   3   0  688.57   17.52
  -4  -3  -1   39.90    3.70
  -4  -3  -2   10.72    2.58
  -4  -3  -3    7.58    2.76
  -4  -3  -4   46.70    4.77
  -4  -3  -5  265.93    9.91
  -4  -3  -6   11.37    3.68
  -4  -3  -7   -3.12    3.14
  -4  -3  -8    5.15    3.73
  -4  -3  -9    6.23    3.93
  -4  -3 -10   71.39    6.66
   4   4 -19    8.40    7.92
   4   4 -18   16.78   11.27
   4   4 -17   12.94   10.52
   4   4 -16  131.64   15.55
   4   4 -15   14.35    8.86
   4   4 -14    8.20    5.68
   4   4 -13    1.38    4.82
   4   4 -12  316.33   17.38
   4   4 -11  366.37   17.38
   4   4 -10    5.14    5.88
   4   4  -9 1035.00   25.92
   4   4  -8  423.04   16.21
   4   4  -7   81.30    7.22
   4   4  -6  160.40    9.64
   4   4  -5    0.23    3.17
   4   4  -4  407.12   13.63
   4   4  -3  932.62   20.43
   4   4  -2  990.05   21.65
   4   4  -1   43.65    5.19
   4   4   0  202.76    9.56
  -4  -4  -2    1.99    2.59
  -4  -4  -3   76.10    5.23
  -4  -4  -4   26.94    3.95
  -4  -4  -5  285.07   10.54
  -4  -4  -6  575.17   15.12
  -4  -4  -7    3.23    3.40
   4   5 -19    8.16   10.48
   4   5 -18  106.46   15.98
   4   5 -17    1.06    9.88
   4   5 -16  126.74   14.03
   4   5 -15   16.61    7.31
   4   5 -14    3.17    5.30
   4   5 -13   24.26    7.94
   4   5 -12  583.75   22.48
   4   5 -11  123.98   11.16
   4   5 -10   43.34    7.83
   4   5  -9  592.99   19.97
   4   5  -8    9.88    5.72
   4   5  -7  165.17   10.32
   4   5  -6  175.02    9.92
   4   5  -5   10.04    4.60
   4   5  -4    7.41    3.10
   4   5  -3   74.06    6.39
   4   5  -2    2.96    3.49
   4   5  -1   12.05    4.42
   4   5   0  133.10    8.37
   4   5   1   24.94    4.46
  -4  -5  -2  130.34    6.48
  -4  -5  -3   42.90    4.05
  -4  -5  -4   70.61    5.41
   4   6 -19   20.71   11.89
   4   6 -18   24.71    9.18
   4   6 -17   35.16   11.68
   4   6 -16   51.87   11.78
   4   6 -15   -2.79    7.54
   4   6 -14   25.74    8.39
   4   6 -13  134.53   12.60
   4   6 -12   18.61    5.77
   4   6 -11    1.74    5.71
   4   6 -10   24.95    5.85
   4   6  -9  156.20   10.49
   4   6  -8   74.17    8.24
   4   6  -7  738.54   20.42
   4   6  -6  274.40   12.19
   4   6  -5  295.12   12.35
   4   6  -4  281.61   11.45
   4   6  -3  282.44   11.62
   4   6  -2    0.29    3.72
   4   6  -1  794.77   19.69
   4   6   0    5.72    4.39
   4   6   1   29.86    5.21
   4   6   2   28.78    5.01
   4   7 -19    7.40   10.73
   4   7 -18    6.68    9.92
   4   7 -17   48.58   10.49
   4   7 -16   81.37   13.58
   4   7 -15   53.44   11.09
   4   7 -14    3.12    5.75
   4   7 -13   26.39    7.00
   4   7 -12  130.35   11.89
   4   7 -11    9.56    6.02
   4   7 -10   24.53    5.65
   4   7  -9   21.30    5.21
   4   7  -8   11.90    4.33
   4   7  -7   72.73    7.86
   4   7  -6  386.53   14.38
   4   7  -5  188.03    9.89
   4   7  -4  758.76   18.15
   4   7  -3   79.73    7.37
   4   7  -2   11.92    4.83
   4   7  -1  201.99   10.44
   4   7   0   86.15    7.73
   4   8 -19    2.87   10.50
   4   8 -18    0.03    9.38
   4   8 -17    5.42    7.19
   4   8 -16   -4.62    9.04
   4   8 -15   22.03    8.00
   4   8 -14   17.84    8.69
   4   8 -13   88.85   11.02
   4   8 -12   65.35    9.50
   4   8 -11   -4.45    5.46
   4   8 -10    5.31    5.77
   4   8  -9   14.64    5.82
   4   8  -8   95.02    8.08
   4   8  -7   18.94    5.66
   4   8  -6  213.13   11.02
   4   8  -5  154.60    9.23
   4   8  -4   -0.15    4.93
   4   8  -3   13.09    4.15
   4   9 -19    2.98   10.17
   4   9 -18    8.39    7.55
   4   9 -17   -6.59    8.73
   4   9 -16    8.64    7.27
   4   9 -15   19.96    9.52
   4   9 -14    4.10    5.81
   4   9 -13    4.02    6.89
   4   9 -12   26.65    7.55
   4   9 -11   -2.55    3.83
   4   9 -10   12.24    4.65
   4   9  -9   -1.39    4.86
   4   9  -8   12.61    5.13
   4   9  -7  248.69   12.40
   4   9  -6   98.14    8.09
   4   9  -5   12.42    4.72
   4  10 -18   14.10   10.26
   4  10 -17   -8.04    8.81
   4  10 -16    5.56    6.87
   4  10 -15   -7.57    7.46
   4  10 -14   -7.09    7.08
   4  10 -13   13.46    6.15
   4  10 -12   46.16    8.76
   4  10 -11   47.53    8.31
   4  10 -10   41.79    7.37
   4  10  -9  151.17   10.71
   4  11 -18   13.63   10.30
   4  11 -17   -1.22    8.50
   4  11 -16    3.95    6.17
   4  11 -15   10.03    6.63
   4  11 -14   20.16    8.76
   4  11 -13   44.16    9.37
   4  11 -12   88.06   10.57
   4  11 -11   20.33    7.10
   4  12 -18   -2.31    9.26
   4  12 -17    9.76    9.40
   4  12 -16   -4.13    8.19
   4  12 -15   -1.56    7.73
   4  12 -14   10.75    8.06
  -5  14 -16    2.44    6.92
  -5  13 -12   -0.13    4.98
  -5  13 -13    9.78    5.91
  -5  13 -14    7.60    4.71
  -5  13 -15   -2.29    5.82
  -5  13 -16    4.37    6.73
  -5  13 -17   -0.96    6.93
  -5  12  -9    0.25    3.92
  -5  12 -10   -1.19    2.95
  -5  12 -11   -4.30    4.27
  -5  12 -12   -0.49    4.95
  -5  12 -13   32.40    7.47
  -5  12 -14   18.24    7.05
  -5  12 -15   50.38    8.30
  -5  12 -16    4.05    6.96
  -5  12 -17    3.01    7.78
  -5  11  -7  127.29    8.44
  -5  11  -8    1.02    3.69
  -5  11  -9    5.30    4.42
  -5  11 -10   18.12    5.53
  -5  11 -11   28.65    6.66
  -5  11 -12    5.49    4.22
  -5  11 -13   30.65    6.42
  -5  11 -14   60.01    9.50
  -5  11 -16   33.53    8.94
  -5  11 -17   -1.23    5.08
  -5  10  -4    0.00    2.61
  -5  10  -6   15.52    4.96
  -5  10  -7  225.54   11.15
  -5  10  -8   12.89    4.74
  -5  10  -9   43.87    6.49
  -5  10 -10   74.43    7.52
  -5  10 -11    7.18    4.09
  -5  10 -12   36.65    7.56
  -5  10 -13   -3.74    3.67
  -5  10 -14   65.89    9.74
  -5  10 -15    2.58    4.81
  -5  10 -16   20.36    6.71
  -5  10 -17    1.25    7.35
  -5   9  -3    6.89    3.10
  -5   9  -5  110.14    7.42
  -5   9  -6  244.56   10.73
  -5   9  -7  144.87    9.34
  -5   9  -8   29.07    5.61
  -5   9  -9   25.44    5.73
  -5   9 -10   72.78    8.05
  -5   9 -11   99.51    9.06
  -5   9 -12   69.04    8.13
  -5   9 -13    3.92    4.28
  -5   9 -14    6.08    4.95
  -5   9 -15    2.84    6.61
  -5   9 -16    9.86    5.98
  -5   9 -17   11.97    8.06
   5  -8   0  358.38   12.48
   5  -8   1   94.38    6.65
  -5   8  -2  196.16    7.72
  -5   8  -3   13.90    3.24
  -5   8  -4   81.61    6.20
  -5   8  -5  117.91    7.67
  -5   8  -6   17.89    4.65
  -5   8  -7    9.34    4.42
  -5   8  -8   67.73    6.60
  -5   8  -9  101.70    8.87
  -5   8 -10   23.02    6.04
  -5   8 -11  356.03   16.17
  -5   8 -12    7.15    5.80
  -5   8 -13   49.72    7.43
  -5   8 -14    3.38    6.28
  -5   8 -16    4.62    5.64
  -5   8 -17   29.37    9.18
   5  -7  -2   18.61    5.11
   5  -7  -1  137.22    8.24
   5  -7   0  300.59   11.46
   5  -7   1  158.11    8.28
  -5   7  -2  676.35   14.85
  -5   7  -3  892.46   18.27
  -5   7  -4   62.48    5.76
  -5   7  -5   48.65    5.53
  -5   7  -6  119.93    7.93
  -5   7  -7  178.18    9.81
  -5   7  -8  135.39    8.90
  -5   7  -9   98.42    8.64
  -5   7 -10  270.57   13.52
  -5   7 -11  198.91   12.26
  -5   7 -12   70.30    8.12
  -5   7 -13    6.47    4.31
  -5   7 -14   -8.62    5.34
  -5   7 -15   -0.64    4.59
  -5   7 -16   -4.91    4.21
  -5   7 -17   -0.36    7.19
   5  -6  -6  419.32   14.42
   5  -6  -5   23.34    5.14
   5  -6  -4   11.14    5.51
   5  -6  -3  210.02   10.05
   5  -6  -2   59.56    6.46
   5  -6  -1   92.12    7.53
   5  -6   0   64.12    5.82
   5  -6   1  848.12   18.98
  -5   6  -2    3.42    2.67
  -5   6  -3 1130.36   21.00
  -5   6  -4   43.01    4.95
  -5   6  -5   98.90    7.22
  -5   6  -6  509.05   15.90
  -5   6  -7    8.61    4.30
  -5   6  -8  179.13   10.49
  -5   6  -9   17.64    5.27
  -5   6 -10  164.96   10.68
  -5   6 -11   12.76    4.53
  -5   6 -12  101.07   10.02
  -5   6 -13   -0.47    3.85
  -5   6 -14   21.54    6.08
  -5   6 -15    4.92    6.62
  -5   6 -16   -8.29    6.08
  -5   6 -17    8.28    7.55
   5  -5  -9    7.15    4.78
   5  -5  -8   14.10    5.02
   5  -5  -7  256.50   12.12
   5  -5  -6   66.29    7.19
   5  -5  -5  155.65    9.33
   5  -5  -4  267.28   11.25
   5  -5  -3  512.08   15.24
   5  -5  -2  526.30   16.10
   5  -5  -1  457.02   14.62
   5  -5   0  449.00   13.91
  -5   5  -1  376.98   10.72
  -5   5  -2  241.46    9.05
  -5   5  -3  341.03   11.52
  -5   5  -4  148.08    8.14
  -5   5  -5   28.80    4.14
  -5   5  -6  717.58   18.99
  -5   5  -7   76.09    6.55
  -5   5  -8  102.56    8.31
  -5   5  -9  100.90    8.58
  -5   5 -10   77.23    7.64
  -5   5 -11   42.25    6.40
  -5   5 -12   37.00    6.35
  -5   5 -13    2.81    5.52
  -5   5 -14   19.55    7.07
  -5   5 -15   -0.84    4.64
  -5   5 -16    9.59    7.31
  -5   5 -17   13.03    8.27
   5  -4 -11   89.70    9.52
   5  -4 -10   32.55    6.75
   5  -4  -9  167.77   10.50
   5  -4  -8    1.53    4.68
   5  -4  -7   94.64    8.55
   5  -4  -6   22.29    5.73
   5  -4  -5   10.63    5.26
   5  -4  -4   57.92    6.76
   5  -4  -3  134.72    8.50
   5  -4  -2 1150.41   23.78
   5  -4  -1   46.00    5.19
   5  -4   0 1046.93   22.23
  -5   4  -1   17.37    3.19
  -5   4  -2  127.88    6.70
  -5   4  -3   35.21    4.57
  -5   4  -4   78.83    5.97
  -5   4  -5  107.67    7.52
  -5   4  -6   51.55    5.50
  -5   4  -7  741.09   19.27
  -5   4  -8   93.56    7.45
  -5   4  -9  225.37   11.61
  -5   4 -10   25.24    4.94
  -5   4 -11    3.86    3.66
  -5   4 -12   19.65    6.20
  -5   4 -13    5.34    5.72
  -5   4 -14    7.71    6.49
  -5   4 -15   -1.23    4.56
  -5   4 -16    2.37    6.48
  -5   4 -17   -2.56    6.73
   5  -3 -14   53.76   10.31
   5  -3 -13   -1.31    6.85
   5  -3 -12   34.83    7.59
   5  -3 -11  135.60   11.20
   5  -3 -10   79.28    9.02
   5  -3  -9   35.58    7.18
   5  -3  -8  197.00   11.98
   5  -3  -7  366.82   15.06
   5  -3  -6  328.31   13.58
   5  -3  -5    6.85    4.92
   5  -3  -4  326.48   13.05
   5  -3  -3   45.04    5.67
   5  -3  -2 1191.19   25.21
   5  -3  -1 2235.04   34.32
   5  -3   0 1532.70   27.46
  -5   3  -1    0.63    2.57
  -5   3  -2  284.18    9.98
  -5   3  -3   38.44    4.35
  -5   3  -4   35.65    4.37
  -5   3  -5  523.41   15.53
  -5   3  -6   12.50    3.47
  -5   3  -7  194.46   10.37
  -5   3  -8   39.62    5.98
  -5   3  -9   61.69    6.58
  -5   3 -10   19.78    5.33
  -5   3 -11   15.08    4.39
  -5   3 -12   64.47    8.14
  -5   3 -13   -3.61    4.95
  -5   3 -14   -0.57    4.02
  -5   3 -15    2.18    5.85
  -5   3 -16   -1.95    4.25
  -5   3 -17    9.59    5.87
   5  -2 -16   28.89    8.57
   5  -2 -15    2.50    8.65
   5  -2 -14   49.85   10.24
   5  -2 -13    7.58    5.58
   5  -2 -12    4.58    4.65
   5  -2 -11    4.23    6.16
   5  -2 -10 1237.81   30.69
   5  -2  -9  180.65   11.97
   5  -2  -8   44.21    6.49
   5  -2  -7  863.40   22.65
   5  -2  -6   34.25    6.43
   5  -2  -5  102.43    8.17
   5  -2  -4  231.60   11.29
   5  -2  -3  109.39    8.60
   5  -2  -2   24.75    4.83
   5  -2  -1 1410.23   26.85
   5  -2   0  174.91    9.41
  -5   2  -1   11.41    2.63
  -5   2  -2  106.95    6.27
  -5   2  -3   70.35    5.93
  -5   2  -4 1030.29   20.92
  -5   2  -5   16.72    4.18
  -5   2  -6   91.28    7.36
  -5   2  -7  168.52    9.51
  -5   2  -8    0.96    4.18
  -5   2  -9    8.49    3.82
  -5   2 -10  160.08   10.05
  -5   2 -11   29.63    6.06
  -5   2 -12   29.41    5.49
  -5   2 -13   13.54    4.77
  -5   2 -14   -2.83    5.48
  -5   2 -15    8.78    4.96
  -5   2 -16   37.74    8.39
   5  -1 -17    6.17    7.13
   5  -1 -16   21.83   10.49
   5  -1 -15   51.69    9.80
   5  -1 -14   34.38    9.64
   5  -1 -13   10.22    7.24
   5  -1 -12    2.75    6.28
   5  -1 -11  384.72   17.52
   5  -1 -10  273.10   15.26
   5  -1  -9   17.28    5.11
   5  -1  -8  299.47   14.58
   5  -1  -7  730.67   20.51
   5  -1  -6   86.91    7.66
   5  -1  -5  911.28   21.98
   5  -1  -4  260.99   11.84
   5  -1  -3  335.64   13.37
   5  -1  -2   26.27    5.17
   5  -1  -1   39.54    4.94
   5  -1   0   95.27    7.45
  -5   1  -1  799.31   16.55
  -5   1  -2   44.73    4.68
  -5   1  -3  572.05   15.22
  -5   1  -4  428.02   13.52
  -5   1  -5  166.90    8.73
  -5   1  -6  151.77    8.64
  -5   1  -7 1052.89   23.57
  -5   1  -8   36.53    5.26
  -5   1  -9   -1.70    2.96
  -5   1 -10   92.42    7.78
  -5   1 -11   41.87    5.85
  -5   1 -12   14.84    4.63
  -5   1 -13   11.15    4.60
  -5   1 -14   15.86    6.29
  -5   1 -15   -1.35    3.91
   5   0 -17   70.60   11.66
   5   0 -16    6.12    9.69
   5   0 -15   63.33   10.44
   5   0 -14   81.94   11.72
   5   0 -13   73.75   10.32
   5   0 -12   57.59    9.52
   5   0 -11  302.57   15.66
   5   0 -10   25.88    7.10
   5   0  -9   49.54    8.18
   5   0  -8   39.75    6.32
   5   0  -7  266.92   13.20
   5   0  -6 1018.05   24.12
   5   0  -5   43.39    5.69
   5   0  -4  848.18   20.65
   5   0  -3    5.58    3.38
   5   0  -2 1142.11   24.88
   5   0  -1  188.19    9.86
   5   0   0  437.87   15.02
  -5   0  -1  472.74   12.73
  -5   0  -2    5.62    3.04
  -5   0  -3  427.02   13.12
  -5   0  -4   59.54    5.40
  -5   0  -5  311.93   11.97
  -5   0  -6  616.24   16.99
  -5   0  -7  542.72   16.77
  -5   0  -8   61.63    6.99
  -5   0  -9    7.19    4.41
  -5   0 -10   64.00    7.22
  -5   0 -11    8.70    4.86
  -5   0 -12    4.33    3.84
  -5   0 -13   30.74    6.91
  -5   0 -14   17.25    6.29
  -5   0 -15    6.40    4.75
   5   1 -18   41.74   12.61
   5   1 -17   14.99    8.58
   5   1 -16   -3.44    9.05
   5   1 -15  115.38   14.33
   5   1 -14   11.00    7.96
   5   1 -13   58.21    8.74
   5   1 -12  322.11   17.06
   5   1 -11   35.03    8.23
   5   1 -10   66.80    7.98
   5   1  -9   34.68    6.44
   5   1  -8  150.87   10.99
   5   1  -7    4.02    3.83
   5   1  -6  591.30   18.30
   5   1  -5  693.98   19.40
   5   1  -4 1471.49   27.30
   5   1  -3  250.15   11.80
   5   1  -2  302.84   13.14
   5   1  -1  197.93   10.49
   5   1   0  239.07   11.24
  -5  -1  -1    3.70    1.98
  -5  -1  -2  251.09    9.53
  -5  -1  -3   39.09    4.86
  -5  -1  -4   52.03    5.46
  -5  -1  -5  260.97   10.78
  -5  -1  -6  516.23   15.71
  -5  -1  -7   11.40    4.43
  -5  -1  -8  210.78   11.14
  -5  -1  -9   39.42    6.13
  -5  -1 -10  125.27    9.41
  -5  -1 -11   17.36    5.46
  -5  -1 -12    1.39    4.97
  -5  -1 -13   99.78    9.64
  -5  -1 -14   -3.66    3.75
   5   2 -18   61.40   13.56
   5   2 -17   16.91   10.93
   5   2 -16   25.55   10.60
   5   2 -15   42.28    9.39
   5   2 -14  143.48   14.24
   5   2 -13   40.13    9.04
   5   2 -12   14.36    7.04
   5   2 -11   46.62    8.74
   5   2 -10   22.20    5.85
   5   2  -9   27.23    6.18
   5   2  -8    6.74    6.07
   5   2  -7    7.66    5.43
   5   2  -6    9.03    4.21
   5   2  -5   41.43    5.72
   5   2  -4  521.03   16.08
   5   2  -3  309.84   13.14
   5   2  -2   82.92    7.30
   5   2  -1   32.63    5.29
   5   2   0  251.67   11.92
  -5  -2  -1  195.96    9.12
  -5  -2  -2   37.71    4.27
  -5  -2  -3  121.71    7.24
  -5  -2  -4  153.86    8.20
  -5  -2  -5  440.80   14.22
  -5  -2  -6    2.80    3.56
  -5  -2  -7   23.26    4.84
  -5  -2  -8   16.21    4.71
  -5  -2  -9    4.49    4.05
  -5  -2 -10    6.28    4.43
  -5  -2 -11   28.36    5.97
  -5  -2 -12   93.43    9.08
   5   3 -18   28.23   12.10
   5   3 -17   13.76   10.44
   5   3 -16   34.09    9.65
   5   3 -15   37.67    8.94
   5   3 -14    1.12    7.25
   5   3 -13   -3.13    6.13
   5   3 -12   -1.41    4.25
   5   3 -11  187.69   13.65
   5   3 -10   18.00    5.62
   5   3  -9  366.89   16.84
   5   3  -8   82.93    8.16
   5   3  -7  492.25   17.35
   5   3  -6   34.97    5.51
   5   3  -5    3.34    3.52
   5   3  -4  429.22   15.10
   5   3  -3  491.32   16.87
   5   3  -2    6.10    4.56
   5   3  -1   12.77    4.46
   5   3   0   82.67    7.49
  -5  -3  -2   25.67    3.84
  -5  -3  -3 1217.38   21.52
  -5  -3  -4    4.72    3.37
  -5  -3  -5  430.82   13.82
  -5  -3  -6  142.14    8.71
  -5  -3  -7  179.27    9.43
  -5  -3  -8    1.00    3.87
  -5  -3  -9   63.50    6.74
   5   4 -18    8.64   11.60
   5   4 -17  110.03   15.60
   5   4 -16   38.74    9.90
   5   4 -15    2.77    5.95
   5   4 -14   -1.02    6.73
   5   4 -13    5.05    5.23
   5   4 -12    7.40    5.17
   5   4 -11  172.51   12.66
   5   4 -10   -2.59    4.20
   5   4  -9    5.96    4.77
   5   4  -8  388.44   15.88
   5   4  -7   65.07    7.91
   5   4  -6  876.60   22.30
   5   4  -5    7.76    3.76
   5   4  -4  118.78    8.69
   5   4  -3  202.78   11.04
   5   4  -2    2.21    4.42
   5   4  -1   62.19    6.86
   5   4   0   41.16    5.61
   5   4   1   89.24    7.83
  -5  -4  -2   17.31    3.41
  -5  -4  -3   83.82    6.02
  -5  -4  -4  383.21   12.56
  -5  -4  -5  386.42   13.22
  -5  -4  -6    5.35    3.87
  -5  -4  -7    2.05    3.76
   5   5 -18    5.10   10.91
   5   5 -17  112.98   15.67
   5   5 -16   -5.92    8.55
   5   5 -15   32.72    9.71
   5   5 -14   27.62    7.34
   5   5 -13   21.41    7.69
   5   5 -12   76.74    9.16
   5   5 -11   49.61    7.59
   5   5 -10    1.51    4.52
   5   5  -9   20.45    6.99
   5   5  -8  356.06   15.25
   5   5  -7  191.69   11.56
   5   5  -5   84.54    8.19
   5   5  -4   34.02    5.94
   5   5  -3  177.87   10.79
   5   5  -2    5.69    4.70
   5   5  -1   25.49    5.67
   5   5   0 2339.47   37.93
   5   5   1  204.02   11.57
  -5  -5  -3   66.73    5.40
  -5  -5  -4  326.54   11.42
   5   6 -18   37.77   10.40
   5   6 -17   48.92   12.78
   5   6 -16   -2.41    8.74
   5   6 -15   28.38    9.63
   5   6 -14    3.81    5.38
   5   6 -13   -3.18    4.68
   5   6 -12   81.23   10.20
   5   6 -11    0.39    6.17
   5   6 -10   32.82    7.99
   5   6  -9  204.44   13.37
   5   6  -8  128.86   10.41
   5   6  -7   35.18    5.81
   5   6  -6  167.51   11.04
   5   6  -5    5.71    4.94
   5   6  -4    0.17    4.53
   5   6  -3  678.60   18.84
   5   6  -2  112.14    9.25
   5   6  -1  627.64   20.01
   5   6   0 1768.19   33.19
   5   6   1    1.93    4.49
   5   6   2   -0.42    4.23
   5   7 -18    9.09    7.98
   5   7 -17    2.53    6.94
   5   7 -16   -7.93    8.24
   5   7 -15    2.39    8.24
   5   7 -14    0.79    7.39
   5   7 -13   92.17   10.36
   5   7 -12   18.96    5.92
   5   7 -11   38.88    8.17
   5   7 -10  289.11   15.68
   5   7  -9  377.06   17.39
   5   7  -8  298.81   14.84
   5   7  -7  172.22   11.40
   5   7  -6   44.28    7.25
   5   7  -5  300.67   13.32
   5   7  -4  282.21   12.85
   5   7  -3  126.74    9.10
   5   7  -2   53.58    8.45
   5   7  -1 1836.55   33.41
   5   7   0  254.24   13.01
   5   8 -18   -5.75    6.76
   5   8 -17   -2.70    8.94
   5   8 -16   41.97   11.55
   5   8 -15   -0.52    5.97
   5   8 -14   68.28    9.85
   5   8 -13    2.69    4.95
   5   8 -12   20.24    7.23
   5   8 -11  150.13   12.70
   5   8 -10  472.23   19.10
   5   8  -9    0.56    5.85
   5   8  -8  142.90   11.01
   5   8  -7   35.84    7.15
   5   8  -6    8.65    5.54
   5   8  -5  253.09   12.66
   5   8  -4   51.23    7.42
   5   8  -3    8.99    6.10
   5   9 -18   13.46   10.82
   5   9 -17   -4.45    6.26
   5   9 -16  -14.36    8.36
   5   9 -15    8.99    8.21
   5   9 -14   13.19    6.71
   5   9 -13   13.36    5.90
   5   9 -12   21.82    6.22
   5   9 -11  176.10   12.47
   5   9 -10   22.30    6.66
   5   9  -9  104.86    9.75
   5   9  -8    5.65    5.58
   5   9  -7    7.25    5.51
   5   9  -6    5.68    5.27
   5  10 -18   -1.83    6.85
   5  10 -17    6.06    9.83
   5  10 -16   -2.97    6.15
   5  10 -15    6.86    8.07
   5  10 -14   -0.34    5.32
   5  10 -13  189.33   14.86
   5  10 -12   10.72    6.90
   5  10 -11   77.82    9.68
   5  10 -10   90.42    9.95
   5  10  -9   35.56    6.82
   5  10  -8   10.16    5.60
   5  11 -18   11.92    8.39
   5  11 -17   -1.82    8.82
   5  11 -16   -2.85    8.16
   5  11 -15    8.57    6.79
   5  11 -14   44.16    9.70
   5  11 -13   47.78    9.59
   5  11 -12   65.44    9.98
   5  11 -11   35.65    8.00
   5  12 -17   -8.71    5.41
   5  12 -16    4.98    8.91
   5  12 -15   13.11    8.86
  -6  14 -16   -7.11    6.17
  -6  13 -12   41.91    6.86
  -6  13 -13    1.96    5.76
  -6  13 -14   20.18    6.13
  -6  13 -15   18.73    6.23
  -6  13 -16   -5.40    6.25
  -6  12  -9    2.32    4.34
  -6  12 -10   24.62    6.19
  -6  12 -11   -1.47    3.53
  -6  12 -12   22.34    5.74
  -6  12 -13   -0.80    5.58
  -6  12 -14   27.11    7.48
  -6  12 -15    9.60    6.71
  -6  12 -17   -1.06    7.30
  -6  11  -7   19.95    4.92
  -6  11  -8    9.39    4.54
  -6  11  -9  216.19   12.29
  -6  11 -10   19.43    6.01
  -6  11 -11   31.03    6.92
  -6  11 -12    3.24    5.66
  -6  11 -13    5.35    5.69
  -6  11 -14    7.78    6.34
  -6  11 -15   24.42    6.74
  -6  11 -16    2.71    6.96
  -6  11 -17   -5.25    6.79
  -6  10  -4    0.57    2.92
  -6  10  -5   13.11    4.68
  -6  10  -6  100.16    7.96
  -6  10  -7   97.46    8.14
  -6  10  -8   14.82    5.09
  -6  10  -9  118.89    9.85
  -6  10 -10   62.91    8.10
  -6  10 -11   55.11    8.06
  -6  10 -12   -2.20    5.08
  -6  10 -13    0.90    5.77
  -6  10 -14   -3.32    5.94
  -6  10 -15    2.69    4.88
  -6  10 -16    2.28    5.44
  -6  10 -17    1.66    5.63
   6  -9   2   82.96    7.12
  -6   9  -3   20.55    4.62
  -6   9  -4  121.41    7.81
  -6   9  -5   65.98    6.61
  -6   9  -6   52.49    5.88
  -6   9  -7   44.80    6.35
  -6   9  -8   79.55    8.16
  -6   9  -9   11.20    5.25
  -6   9 -10  150.21   11.09
  -6   9 -11   12.01    5.68
  -6   9 -12   46.47    7.75
  -6   9 -13   -0.80    5.49
  -6   9 -14    0.06    4.63
  -6   9 -15    3.85    5.03
  -6   9 -16    3.01    5.41
  -6   9 -17   -1.30    4.99
   6  -8   0  224.69   11.43
   6  -8   1  580.22   16.86
  -6   8  -2    7.79    4.18
  -6   8  -3  114.87    7.26
  -6   8  -4  154.30    8.83
  -6   8  -5   94.64    7.75
  -6   8  -6  148.23    8.99
  -6   8  -7    4.45    4.38
  -6   8  -8   37.87    6.64
  -6   8  -9   78.40    8.36
  -6   8 -10   31.52    6.75
  -6   8 -11   28.04    5.69
  -6   8 -12   32.95    6.27
  -6   8 -13    1.55    5.66
  -6   8 -14   35.73    7.08
  -6   8 -15    2.14    6.55
  -6   8 -16    1.29    5.21
  -6   8 -17   -4.49    4.84
   6  -7  -3   26.28    5.80
   6  -7  -2  205.44   11.73
   6  -7  -1   23.16    6.39
   6  -7   0   23.90    5.66
   6  -7   1   65.94    6.80
  -6   7  -2  250.81    9.82
  -6   7  -3    9.82    3.72
  -6   7  -4   60.05    6.40
  -6   7  -5  832.46   20.87
  -6   7  -6   16.53    5.01
  -6   7  -7  171.58   10.63
  -6   7  -8   81.63    8.36
  -6   7  -9   58.47    7.04
  -6   7 -10   14.38    4.67
  -6   7 -11   85.33    8.43
  -6   7 -12   14.05    4.76
  -6   7 -13    3.35    5.77
  -6   7 -14    0.03    4.31
  -6   7 -15    1.20    5.03
  -6   7 -16   -2.98    4.48
  -6   7 -17    8.38    7.85
   6  -6  -6  326.96   14.32
   6  -6  -5    9.45    5.34
   6  -6  -4  830.96   20.58
   6  -6  -3  275.06   12.26
   6  -6  -2  527.96   17.32
   6  -6  -1    0.93    3.96
   6  -6   0    6.59    4.17
   6  -6   1  114.26    8.09
  -6   6  -2  231.98    9.85
  -6   6  -3   25.45    4.61
  -6   6  -4    9.65    3.39
  -6   6  -5  134.78    8.56
  -6   6  -6   69.05    7.14
  -6   6  -7  250.71   12.13
  -6   6  -8  208.25   11.69
  -6   6  -9    0.03    3.38
  -6   6 -10    3.59    3.79
  -6   6 -11    3.76    3.95
  -6   6 -12   16.77    4.99
  -6   6 -13    4.09    5.92
  -6   6 -14    4.15    6.40
  -6   6 -15   -2.00    6.42
  -6   6 -16   -4.55    6.41
  -6   6 -17    2.15    5.20
   6  -5  -9    5.33    4.06
   6  -5  -8    4.26    5.26
   6  -5  -7    4.47    5.63
   6  -5  -6   71.97    8.07
   6  -5  -5   62.20    7.60
   6  -5  -4   32.51    6.49
   6  -5  -3  524.09   17.74
   6  -5  -2  222.82   11.96
   6  -5  -1   22.23    5.27
   6  -5   0  176.81   10.16
  -6   5  -1   65.92    5.74
  -6   5  -2   17.29    3.86
  -6   5  -3    1.34    2.46
  -6   5  -4   81.50    6.67
  -6   5  -5   93.91    7.60
  -6   5  -6  185.67   10.21
  -6   5  -7  105.18    8.85
  -6   5  -8   44.15    6.07
  -6   5  -9    3.66    3.76
  -6   5 -10   54.50    7.51
  -6   5 -11    1.11    4.89
  -6   5 -12    0.26    5.23
  -6   5 -13   11.51    4.85
  -6   5 -15    6.79    5.03
  -6   5 -16    1.53    6.80
   6  -4 -12   75.09    9.92
   6  -4 -11    8.92    6.09
   6  -4 -10   19.96    6.63
   6  -4  -9  196.96   12.52
   6  -4  -8    3.80    6.13
   6  -4  -7  520.88   17.81
   6  -4  -6  142.05    9.58
   6  -4  -5  268.09   12.10
   6  -4  -4   13.51    5.67
   6  -4  -3  716.44   21.05
   6  -4  -2  194.42   11.65
   6  -4  -1  552.86   18.12
   6  -4   0  551.66   17.67
  -6   4  -1   12.35    4.13
  -6   4  -2   12.93    3.53
  -6   4  -3   72.07    6.45
  -6   4  -4    2.76    2.76
  -6   4  -5  808.49   20.55
  -6   4  -6   22.05    4.51
  -6   4  -7  126.04    8.82
  -6   4  -8   47.12    6.85
  -6   4  -9   50.22    7.17
  -6   4 -10   74.40    7.68
  -6   4 -11   77.97    8.01
  -6   4 -12    6.90    5.51
  -6   4 -13   10.76    4.83
  -6   4 -14   61.57    8.32
  -6   4 -15   -0.03    6.04
  -6   4 -16   11.88    7.36
   6  -3 -14    8.94    8.50
   6  -3 -13   45.25    9.22
   6  -3 -12   17.40    7.17
   6  -3 -11    0.38    5.73
   6  -3 -10    0.26    5.61
   6  -3  -9  378.68   17.41
   6  -3  -8   74.79    9.13
   6  -3  -7    2.24    4.31
   6  -3  -6  583.59   19.08
   6  -3  -5   50.87    7.49
   6  -3  -4  216.12   11.64
   6  -3  -3   18.73    4.67
   6  -3  -2    2.31    4.67
   6  -3  -1    2.56    3.23
   6  -3   0  173.57   10.51
  -6   3  -1  146.70    7.91
  -6   3  -2  108.94    6.94
  -6   3  -3  183.29    9.35
  -6   3  -4   70.83    6.23
  -6   3  -5  174.49    9.85
  -6   3  -6  202.62   11.02
  -6   3  -7   52.65    6.80
  -6   3  -8   43.24    5.97
  -6   3  -9    5.19    4.84
  -6   3 -10   16.67    4.66
  -6   3 -11    1.13    3.63
  -6   3 -12    6.27    5.49
  -6   3 -13   10.36    6.17
  -6   3 -14   42.89    8.14
  -6   3 -15    5.91    6.66
  -6   3 -16   23.68    6.67
   6  -2 -16    3.42    9.77
   6  -2 -15   95.16   13.69
   6  -2 -14   26.81    7.59
   6  -2 -13    0.84    4.88
   6  -2 -12   22.46    7.56
   6  -2 -11   -0.13    4.34
   6  -2 -10  103.10    9.79
   6  -2  -9  164.16   12.56
   6  -2  -8  146.95   10.58
   6  -2  -7  352.54   15.66
   6  -2  -6  801.84   21.95
   6  -2  -5   64.93    7.12
   6  -2  -4   20.66    5.94
   6  -2  -3  110.43    8.76
   6  -2  -2   16.69    4.37
   6  -2  -1   18.78    5.10
   6  -2   0   92.44    8.20
  -6   2  -1    3.82    2.41
  -6   2  -2  112.10    7.07
  -6   2  -3   33.40    4.63
  -6   2  -4  187.43    9.73
  -6   2  -5   17.01    3.94
  -6   2  -6  676.62   19.37
  -6   2  -7  271.88   12.91
  -6   2  -8  320.93   14.26
  -6   2  -9    5.22    4.89
  -6   2 -10   27.87    6.16
  -6   2 -11   55.95    7.66
  -6   2 -12    5.89    4.32
  -6   2 -13   15.29    6.41
  -6   2 -14   19.96    5.71
  -6   2 -15   37.40    7.09
  -6   2 -16    5.06    6.76
   6  -1 -17    9.25   10.29
   6  -1 -16   78.62   11.82
   6  -1 -15   96.68   13.62
   6  -1 -14   13.94    8.30
   6  -1 -13   -1.79    6.63
   6  -1 -12   -0.18    6.06
   6  -1 -11   14.33    7.05
   6  -1 -10  228.71   13.82
   6  -1  -9    8.99    6.79
   6  -1  -8   12.84    5.26
   6  -1  -7  123.61   10.70
   6  -1  -6  404.36   16.13
   6  -1  -5   26.29    5.43
   6  -1  -4   48.78    6.37
   6  -1  -3   64.61    7.14
   6  -1  -2  208.06   11.53
   6  -1  -1  198.02   11.16
   6  -1   0   16.76    5.09
  -6   1  -1  578.43   15.26
  -6   1  -2 1116.92   22.10
  -6   1  -3   10.52    3.40
  -6   1  -4  181.58    9.67
  -6   1  -5  207.42   10.87
  -6   1  -6  442.21   15.30
  -6   1  -7    0.01    3.13
  -6   1  -8  215.08   11.36
  -6   1  -9  124.77    9.10
  -6   1 -10   70.40    7.46
  -6   1 -11   87.38    8.38
  -6   1 -12   57.11    8.12
  -6   1 -13   67.11    8.77
  -6   1 -14    2.88    5.60
  -6   1 -15   21.23    5.85
   6   0 -17   30.87   11.55
   6   0 -16   60.09   11.19
   6   0 -15   18.55    9.47
   6   0 -14    7.63    7.91
   6   0 -13   30.04    8.54
   6   0 -12   -3.68    6.62
   6   0 -11  401.47   18.59
   6   0 -10    1.55    4.76
   6   0  -9   44.78    7.25
   6   0  -8   75.93    8.28
   6   0  -7   11.45    5.27
   6   0  -6  131.45   10.17
   6   0  -5  546.10   18.16
   6   0  -4   46.74    7.47
   6   0  -3   28.07    5.33
   6   0  -2  117.41    9.01
   6   0  -1  454.48   16.82
   6   0   0   21.03    4.68
  -6   0  -1 3627.47   45.15
  -6   0  -2  415.63   13.50
  -6   0  -3  168.95    9.19
  -6   0  -4  110.87    8.08
  -6   0  -5  475.30   15.55
  -6   0  -6  103.07    8.22
  -6   0  -7  257.47   12.00
  -6   0  -8    4.96    3.47
  -6   0  -9   43.45    5.76
  -6   0 -10   21.14    4.84
  -6   0 -11    3.87    4.93
  -6   0 -12  115.18    9.57
  -6   0 -13   39.67    7.47
  -6   0 -14    6.61    4.27
  -6   0 -15    4.70    6.33
   6   1 -18   10.84   11.08
   6   1 -17   23.89    9.30
   6   1 -16   41.69   11.37
   6   1 -15    7.77    6.79
   6   1 -14   22.12    7.35
   6   1 -13   37.05    7.72
   6   1 -12   -1.50    4.82
   6   1 -11   15.49    7.22
   6   1 -10  173.90   12.56
   6   1  -9  116.76   11.08
   6   1  -8  707.34   22.00
   6   1  -7    7.29    5.04
   6   1  -6    9.72    6.24
   6   1  -5  215.48   12.25
   6   1  -4    4.10    4.21
   6   1  -3   35.88    5.86
   6   1  -2  523.77   18.44
   6   1  -1  844.55   23.42
   6   1   0  786.88   22.73
  -6  -1  -1 2001.64   32.72
  -6  -1  -2   47.90    5.02
  -6  -1  -3  435.47   13.80
  -6  -1  -4  141.34    8.91
  -6  -1  -5  218.73   10.72
  -6  -1  -6   61.21    6.25
  -6  -1  -7   16.86    5.09
  -6  -1  -8  184.75   10.42
  -6  -1  -9   11.63    5.06
  -6  -1 -10   29.66    5.95
  -6  -1 -11   87.98    8.73
  -6  -1 -12  251.93   13.74
  -6  -1 -13    6.45    5.31
   6   2 -18    2.70    8.37
   6   2 -17   12.84   10.83
   6   2 -16   -4.10    8.33
   6   2 -15   -0.76    8.07
   6   2 -14   -2.01    5.60
   6   2 -13   23.05    6.82
   6   2 -12   21.60    6.53
   6   2 -11   22.93    7.77
   6   2 -10  504.13   20.46
   6   2  -9  580.91   20.71
   6   2  -8   20.34    7.22
   6   2  -7   11.16    6.63
   6   2  -6    6.03    4.46
   6   2  -5   70.31    8.14
   6   2  -4  122.59    9.55
   6   2  -3  755.34   22.62
   6   2  -2  120.19    9.39
   6   2  -1   -1.32    3.29
   6   2   0 1212.26   28.66
   6   2   1   58.38    6.77
  -6  -2  -2  516.31   14.49
  -6  -2  -3  609.87   16.60
  -6  -2  -4 1148.07   24.00
  -6  -2  -5   80.94    7.46
  -6  -2  -6   37.60    5.90
  -6  -2  -7  413.55   15.19
  -6  -2  -8  166.91   10.00
  -6  -2  -9   22.11    5.34
  -6  -2 -10    4.85    4.40
  -6  -2 -11  120.46    9.67
   6   3 -18    2.72   10.83
   6   3 -17   19.09   10.93
   6   3 -16   -0.11    6.24
   6   3 -15   10.19    8.90
   6   3 -14    3.93    5.73
   6   3 -13    3.21    5.22
   6   3 -12   25.21    6.72
   6   3 -11   30.26    6.81
   6   3 -10  268.36   15.86
   6   3  -9  231.52   14.40
   6   3  -8    7.90    4.93
   6   3  -7   92.83    9.75
   6   3  -6   74.97    8.76
   6   3  -5  350.15   14.86
   6   3  -4   83.96    8.01
   6   3  -3    4.29    5.59
   6   3  -2  868.50   24.73
   6   3  -1  320.71   15.30
   6   3   0   25.99    6.00
   6   3   1   42.59    6.98
  -6  -3  -2  374.10   12.73
  -6  -3  -3    5.50    3.69
  -6  -3  -4  645.32   17.27
  -6  -3  -5   31.56    5.42
  -6  -3  -6  148.21    9.48
  -6  -3  -7  348.45   13.78
  -6  -3  -8    0.91    2.92
  -6  -3  -9   14.43    5.18
   6   4 -18   -4.30   10.18
   6   4 -17   -3.47    9.73
   6   4 -16   34.85   10.61
   6   4 -15   28.04    8.22
   6   4 -14    9.78    7.80
   6   4 -13    2.36    7.15
   6   4 -12   61.48    9.71
   6   4 -11   65.10    9.94
   6   4 -10  628.55   22.63
   6   4  -9   52.61    9.00
   6   4  -8  125.44   10.91
   6   4  -7    4.14    4.89
   6   4  -6   64.60    7.29
   6   4  -5   19.82    5.17
   6   4  -3  808.05   23.59
   6   4  -2  413.17   17.84
   6   4  -1  836.57   23.98
   6   4   0   85.87    8.19
   6   4   1  479.79   18.62
  -6  -4  -3  322.02   11.79
  -6  -4  -4   26.32    4.88
  -6  -4  -5   34.90    5.20
  -6  -4  -6   81.77    7.37
   6   5 -18    6.62    8.25
   6   5 -17    3.85    7.58
   6   5 -16   52.83   10.20
   6   5 -15   -1.92    7.84
   6   5 -14    7.42    5.90
   6   5 -13    5.35    7.34
   6   5 -12  275.95   16.77
   6   5 -11    7.29    7.14
   6   5 -10  237.93   15.14
   6   5  -9   23.86    6.20
   6   5  -8  283.98   14.34
   6   5  -7   17.63    5.58
   6   5  -6    5.89    5.84
   6   5  -5  134.80   10.57
   6   5  -4    4.31    3.99
   6   5  -3   86.35    9.34
   6   5  -2    3.61    5.95
   6   5  -1  459.59   17.92
   6   5   0   27.92    6.99
   6   5   1  324.62   15.75
   6   5   2   76.77    9.58
  -6  -5  -3  102.98    8.36
   6   6 -18    0.34   10.15
   6   6 -17   12.49   10.12
   6   6 -16    2.93    8.89
   6   6 -15   -3.87    8.03
   6   6 -14    8.16    6.03
   6   6 -13  160.37   14.42
   6   6 -12    4.66    5.03
   6   6 -11   49.18    7.76
   6   6 -10   -4.62    4.54
   6   6  -9  177.90   13.04
   6   6  -8  220.25   12.92
   6   6  -7   58.85    8.76
   6   6  -6  632.05   19.78
   6   6  -5  360.91   15.89
   6   6  -4  134.89   10.30
   6   6  -3    7.05    5.91
   6   6  -2  193.57   12.62
   6   6  -1  493.31   19.58
   6   6   0  689.33   22.87
   6   6   1  272.45   14.50
   6   6   2   15.80    6.12
   6   7 -18   -4.07   10.20
   6   7 -17    8.84    9.56
   6   7 -16    3.60    6.60
   6   7 -15  147.37   15.23
   6   7 -14    0.33    7.72
   6   7 -13  135.51   12.27
   6   7 -12   16.21    7.29
   6   7 -11   10.07    5.21
   6   7 -10   24.08    6.38
   6   7  -9  963.39   27.02
   6   7  -8  103.59   10.58
   6   7  -7  226.84   12.61
   6   7  -6 1542.25   32.00
   6   7  -5    3.04    5.91
   6   7  -4   18.18    6.34
   6   7  -3    4.50    5.56
   6   7  -2   39.39    7.58
   6   7  -1    8.62    5.84
   6   8 -18    4.43   10.26
   6   8 -17    8.79    7.63
   6   8 -16   40.81    9.32
   6   8 -15   53.85    9.76
   6   8 -14   97.11   11.51
   6   8 -13   16.26    6.51
   6   8 -12   27.52    8.26
   6   8 -11   77.80    9.11
   6   8 -10  301.62   16.76
   6   8  -9  146.57   12.01
   6   8  -8    0.03    5.98
   6   8  -7  154.27   11.34
   6   8  -6  206.93   12.97
   6   8  -5  111.27    9.36
   6   8  -4  157.00   11.07
   6   9 -18    4.80    7.64
   6   9 -17   -0.05    9.39
   6   9 -16   76.11   11.41
   6   9 -15   -0.14    5.68
   6   9 -14  118.51   12.27
   6   9 -13   35.28    7.53
   6   9 -12   29.80    7.03
   6   9 -11   50.77    8.77
   6   9 -10  170.12   13.01
   6   9  -9    0.66    5.97
   6   9  -8   17.35    5.24
   6   9  -7   33.04    7.15
   6   9  -6    4.96    5.71
   6  10 -17   46.11   12.41
   6  10 -16    0.99    8.16
   6  10 -15   37.13    8.67
   6  10 -12   21.92    7.84
   6  10 -11   97.56   11.16
   6  10 -10  188.35   13.43
   6  10  -9  144.05   11.92
   6  11 -17   25.12   10.89
   6  11 -16    0.06    8.25
   6  11 -15   -2.02    7.55
   6  11 -14    5.32    5.69
   6  11 -13   67.18   10.44
   6  11 -12   13.78    7.19
   6  12 -16   19.64   10.06
  -7  14 -15   -7.57    4.15
  -7  13 -12   -1.70    5.02
  -7  13 -13    3.36    4.51
  -7  13 -14    2.26    6.44
  -7  13 -15   -7.64    6.06
  -7  12  -9   22.40    5.76
  -7  12 -10   11.45    5.44
  -7  12 -11   -3.14    3.45
  -7  12 -12   -0.12    4.04
  -7  12 -13   -2.55    5.81
  -7  12 -14    3.89    6.46
  -7  12 -15    2.49    6.73
  -7  12 -16    0.07    5.31
  -7  11  -6    3.32    4.01
  -7  11  -7   25.36    5.48
  -7  11  -8   61.61    7.05
  -7  11  -9   -1.79    4.57
  -7  11 -10    0.52    5.03
  -7  11 -11   -1.57    5.13
  -7  11 -12    8.10    6.20
  -7  11 -13   16.83    7.07
  -7  11 -15   -6.39    6.31
  -7  11 -16   -1.15    5.08
  -7  10  -4    2.50    4.24
  -7  10  -5   20.40    4.70
  -7  10  -6   31.37    5.76
  -7  10  -7   -1.08    4.21
  -7  10  -8   32.32    5.56
  -7  10  -9   55.23    7.65
  -7  10 -10    1.15    3.56
  -7  10 -11   -1.21    3.58
  -7  10 -12    0.43    5.72
  -7  10 -13    8.48    6.49
  -7  10 -14   -5.01    6.09
  -7  10 -15    1.51    5.12
  -7  10 -16    5.55    7.45
   7  -9   2   18.30    4.92
  -7   9  -3   17.74    4.25
  -7   9  -4   15.96    4.33
  -7   9  -5   54.63    6.65
  -7   9  -6   41.37    6.35
  -7   9  -7    3.42    3.46
  -7   9  -8   68.62    8.08
  -7   9  -9   13.54    5.71
  -7   9 -10    7.87    4.35
  -7   9 -11    1.21    3.82
  -7   9 -12   -0.83    4.00
  -7   9 -13   -5.03    5.38
  -7   9 -14   -3.25    4.20
  -7   9 -15   -3.68    6.22
  -7   9 -16    4.79    7.01
   7  -8  -1    4.88    5.73
   7  -8   0   21.05    5.45
   7  -8   1    6.83    4.19
   7  -8   2   -1.97    3.99
  -7   8  -3   33.52    4.84
  -7   8  -4   17.13    4.58
  -7   8  -5   45.50    6.49
  -7   8  -6  134.49    9.95
  -7   8  -7   20.25    5.48
  -7   8  -8   88.34    8.30
  -7   8  -9   -0.34    4.97
  -7   8 -10   26.92    7.02
  -7   8 -11   31.15    7.28
  -7   8 -12   30.76    7.44
  -7   8 -13   10.62    6.59
  -7   8 -14   -1.26    4.43
  -7   8 -15   -4.93    6.18
  -7   8 -16   -0.93    7.02
   7  -7  -4   87.31    8.57
   7  -7  -3  250.19   12.39
   7  -7  -2   35.90    6.71
   7  -7  -1   10.76    5.58
   7  -7   0   12.34    5.06
   7  -7   1   23.61    5.82
  -7   7  -2   -3.30    4.41
  -7   7  -3  438.97   15.01
  -7   7  -4    4.54    4.56
  -7   7  -5    2.84    3.67
  -7   7  -6  123.70    9.68
  -7   7  -7   87.81    8.70
  -7   7  -8  153.43   11.14
  -7   7  -9   87.42    8.49
  -7   7 -10   33.09    6.12
  -7   7 -11    9.53    6.05
  -7   7 -12   37.04    7.89
  -7   7 -13    5.17    6.17
  -7   7 -14    9.55    5.71
  -7   7 -15   10.45    5.79
  -7   7 -16   -0.78    4.82
   7  -6  -7   11.20    5.98
   7  -6  -6    5.46    5.88
   7  -6  -5   41.93    6.16
   7  -6  -4   38.86    7.35
   7  -6  -3   59.83    8.01
   7  -6  -2   26.10    6.56
   7  -6  -1   97.47    9.08
   7  -6   0  144.33   10.41
   7  -6   1  197.15   11.52
  -7   6  -2  207.77   10.31
  -7   6  -3  440.89   15.02
  -7   6  -4   -0.50    3.30
  -7   6  -5   -1.63    3.21
  -7   6  -6   67.61    7.88
  -7   6  -7   52.09    6.59
  -7   6  -8   11.72    4.37
  -7   6  -9  105.91    9.89
  -7   6 -10    9.51    4.59
  -7   6 -11   -2.23    5.10
  -7   6 -12   35.10    7.45
  -7   6 -13   17.74    5.90
  -7   6 -14  101.13   11.49
  -7   6 -15   -1.04    6.28
   7  -5 -10   62.78    8.92
   7  -5  -9   26.87    5.89
   7  -5  -8  163.73   11.82
   7  -5  -7  180.94   12.20
   7  -5  -6   12.97    6.93
   7  -5  -5   29.81    7.20
   7  -5  -4  203.16   12.04
   7  -5  -3   24.27    5.63
   7  -5  -2   96.82    9.83
   7  -5  -1   84.18    8.85
   7  -5   0   44.75    6.06
   7  -5   1  228.09   12.58
  -7   5  -2  374.38   13.67
  -7   5  -3  138.99    8.77
  -7   5  -4  122.63    8.71
  -7   5  -5  291.11   13.22
  -7   5  -6  468.72   17.25
  -7   5  -7    8.07    3.93
  -7   5  -8   76.46    7.80
  -7   5  -9    0.56    3.70
  -7   5 -10   33.38    6.01
  -7   5 -11   19.49    5.47
  -7   5 -12   14.59    5.39
  -7   5 -13  132.26   12.22
  -7   5 -14   47.55    8.01
  -7   5 -15   13.00    6.03
  -7   5 -16    0.05    6.76
   7  -4 -12   17.26    7.26
   7  -4 -11    2.78    6.11
   7  -4 -10    4.75    5.94
   7  -4  -9   37.57    7.89
   7  -4  -8  213.08   12.74
   7  -4  -7   27.36    7.51
   7  -4  -6   47.21    7.99
   7  -4  -5    5.96    6.39
   7  -4  -4   45.23    7.54
   7  -4  -3  346.33   15.96
   7  -4  -2    6.66    4.61
   7  -4  -1   40.81    6.95
   7  -4   0    9.05    5.18
   7  -4   1  279.82   14.22
  -7   4  -2    4.01    4.01
  -7   4  -3    4.40    3.06
  -7   4  -4  447.72   16.28
  -7   4  -5    3.38    3.54
  -7   4  -6  343.83   14.79
  -7   4  -7   69.93    7.26
  -7   4  -8   66.40    7.99
  -7   4  -9  200.92   12.55
  -7   4 -10    9.89    4.53
  -7   4 -11   -0.83    5.10
  -7   4 -12   12.24    5.02
  -7   4 -13  187.40   13.89
  -7   4 -14    2.42    4.67
  -7   4 -15   31.31    8.22
  -7   4 -16    1.32    6.85
   7  -3 -14   16.82    7.12
   7  -3 -13   59.96   10.16
   7  -3 -12    2.96    6.48
   7  -3 -11    4.99    6.39
   7  -3 -10    6.80    6.60
   7  -3  -9   59.32    8.26
   7  -3  -8  455.28   18.23
   7  -3  -7   56.01    7.61
   7  -3  -6    7.51    4.79
   7  -3  -5   -2.15    4.08
   7  -3  -4   62.93    7.59
   7  -3  -3   71.21    8.86
   7  -3  -2  239.27   13.29
   7  -3  -1  614.18   21.03
   7  -3   0  117.40    9.57
  -7   3  -2    5.66    3.24
  -7   3  -3  313.31   12.78
  -7   3  -4  504.82   17.06
  -7   3  -5  577.67   18.75
  -7   3  -6  288.39   13.83
  -7   3  -7   87.34    8.43
  -7   3  -8   68.60    7.37
  -7   3  -9  211.42   12.73
  -7   3 -10   24.82    5.41
  -7   3 -11   32.75    7.07
  -7   3 -12   71.03    8.40
  -7   3 -13   39.40    8.18
  -7   3 -14    6.24    6.37
  -7   3 -15   11.69    7.08
   7  -2 -16    7.00    9.80
   7  -2 -15   23.27    9.59
   7  -2 -14   20.04    8.74
   7  -2 -13    0.68    6.80
   7  -2 -12    7.73    7.08
   7  -2 -11    7.39    5.20
   7  -2 -10   63.70    8.60
   7  -2  -9   76.21   10.13
   7  -2  -8  126.14   10.54
   7  -2  -7    2.91    6.73
   7  -2  -6    6.44    5.10
   7  -2  -5    8.78    4.98
   7  -2  -4  220.34   13.94
   7  -2  -3   90.14    8.82
   7  -2  -2    2.61    3.77
   7  -2  -1  212.36   12.68
   7  -2   0    9.56    5.59
  -7   2  -1  501.93   16.87
  -7   2  -2   17.70    4.07
  -7   2  -3  386.81   14.17
  -7   2  -4   24.19    4.72
  -7   2  -5  100.39    8.25
  -7   2  -6   -2.13    4.42
  -7   2  -7   30.05    6.17
  -7   2  -8  135.23   10.17
  -7   2  -9    3.13    4.93
  -7   2 -10  278.43   14.20
  -7   2 -11   32.55    6.00
  -7   2 -12   99.55   10.20
  -7   2 -13   -1.96    3.86
  -7   2 -14    3.42    4.43
  -7   2 -15   -1.86    5.92
   7  -1 -17   -2.80   10.16
   7  -1 -16    9.17    7.73
   7  -1 -15   33.48   10.75
   7  -1 -14    2.30    7.76
   7  -1 -13   15.41    7.95
   7  -1 -12  108.79   11.80
   7  -1 -11   85.74    9.74
   7  -1 -10    7.42    5.74
   7  -1  -9  145.80   11.46
   7  -1  -8   34.83    6.84
   7  -1  -7   77.43    8.75
   7  -1  -6   21.92    7.63
   7  -1  -5  171.07   11.86
   7  -1  -4  134.64   11.53
   7  -1  -3   40.65    6.55
   7  -1  -2   34.72    7.17
   7  -1  -1  102.93    9.27
   7  -1   0  190.70   12.82
  -7   1  -2 1451.56   27.91
  -7   1  -3  422.38   14.99
  -7   1  -4  182.60   10.41
  -7   1  -5   48.46    6.18
  -7   1  -6   46.75    6.20
  -7   1  -7    5.31    3.91
  -7   1  -8  297.68   13.96
  -7   1  -9   18.61    4.69
  -7   1 -10  131.54    9.97
  -7   1 -11  124.32    9.97
  -7   1 -12   18.17    6.44
  -7   1 -13   -0.92    3.79
  -7   1 -14   -2.51    3.96
  -7   1 -15   -4.06    5.70
   7   0 -17    3.64    7.95
   7   0 -16   13.28    9.72
   7   0 -15   38.91   10.62
   7   0 -14   52.45   10.49
   7   0 -13   34.74    9.55
   7   0 -12   61.13    8.84
   7   0 -11   56.95    9.94
   7   0 -10   16.89    7.64
   7   0  -9   42.98    8.98
   7   0  -8   28.66    6.62
   7   0  -7  681.78   21.66
   7   0  -6   50.01    8.72
   7   0  -5    7.64    4.84
   7   0  -4  990.82   27.51
   7   0  -3    9.85    6.53
   7   0  -2    2.91    4.20
   7   0  -1    4.84    4.36
   7   0   0  560.26   20.70
   7   0   1    6.40    4.29
  -7   0  -2 1547.40   28.36
  -7   0  -3    3.20    3.19
  -7   0  -4    2.75    4.27
  -7   0  -5  238.41   12.52
  -7   0  -6    0.05    4.77
  -7   0  -7  114.09    8.80
  -7   0  -8    5.70    4.96
  -7   0  -9  177.10   11.02
  -7   0 -10    3.88    4.93
  -7   0 -11   68.85    7.68
  -7   0 -12    4.65    5.46
  -7   0 -13   24.90    5.61
  -7   0 -14    1.78    4.10
   7   1 -17    9.82   10.45
   7   1 -16   -2.20    8.85
   7   1 -15    2.88    6.29
   7   1 -14   22.77    7.39
   7   1 -13   22.81    7.28
   7   1 -12  143.73   13.38
   7   1 -11    8.62    5.76
   7   1 -10   30.22    8.39
   7   1  -9    4.42    7.46
   7   1  -8  376.61   17.15
   7   1  -7  591.43   20.09
   7   1  -6    2.42    5.10
   7   1  -5  808.10   23.70
   7   1  -4  880.28   26.25
   7   1  -3   87.93   10.26
   7   1  -2  288.73   15.58
   7   1  -1  221.02   13.75
   7   1   0  430.89   18.24
   7   1   1  554.25   20.84
  -7  -1  -2  456.49   15.08
  -7  -1  -3  203.20   10.56
  -7  -1  -4   79.01    7.49
  -7  -1  -5   31.66    6.08
  -7  -1  -6  456.92   17.00
  -7  -1  -7  343.00   14.66
  -7  -1  -8   15.94    4.52
  -7  -1  -9   36.36    6.67
  -7  -1 -10    9.28    4.23
  -7  -1 -11   -3.48    4.66
  -7  -1 -12    7.51    5.48
  -7  -1 -13   15.85    6.21
   7   2 -17   14.86    8.38
   7   2 -16    8.44    8.92
   7   2 -15    1.44    5.91
   7   2 -14  209.93   15.77
   7   2 -13   10.62    6.45
   7   2 -12  136.41   12.19
   7   2 -11   17.15    7.89
   7   2 -10   33.54    8.60
   7   2  -9  127.78   12.10
   7   2  -8  849.45   26.23
   7   2  -7  162.43   11.14
   7   2  -6   52.75    7.67
   7   2  -5  236.27   13.69
   7   2  -4  112.39   10.18
   7   2  -3  525.33   20.07
   7   2  -2   -2.90    5.62
   7   2  -1  512.37   20.60
   7   2   0   -2.47    3.68
   7   2   1   37.92    6.82
  -7  -2  -2  226.80   12.31
  -7  -2  -3  256.99   11.90
  -7  -2  -4   37.57    5.95
  -7  -2  -5    1.51    3.23
  -7  -2  -6  538.23   18.04
  -7  -2  -7   22.35    5.76
  -7  -2  -8  173.86   11.22
  -7  -2  -9   13.88    4.37
  -7  -2 -10    3.83    4.90
  -7  -2 -11    4.89    3.96
   7   3 -17    6.15    7.41
   7   3 -16   17.98    9.90
   7   3 -14   21.19    7.34
   7   3 -13   37.51    7.97
   7   3 -12   79.46    9.87
   7   3 -11   70.73    9.36
   7   3 -10   27.98    6.81
   7   3  -9  694.83   23.95
   7   3  -8   -0.21    7.36
   7   3  -7    7.94    5.03
   7   3  -6   96.94    9.37
   7   3  -5  116.69    9.74
   7   3  -4   35.76    7.06
   7   3  -3 1320.12   32.51
   7   3  -2  928.56   27.59
   7   3  -1 1131.94   30.67
   7   3   0   -2.47    3.72
   7   3   1  302.08   16.36
  -7  -3  -3  307.70   12.61
  -7  -3  -4    3.47    4.39
  -7  -3  -5   34.59    5.92
  -7  -3  -6  211.92   11.69
  -7  -3  -7   41.34    6.45
  -7  -3  -8   81.38    8.23
   7   4 -18   60.15   14.08
   7   4 -17    9.70   10.02
   7   4 -16    3.58    6.45
   7   4 -15  106.95   13.45
   7   4 -14    8.88    8.38
   7   4 -13   66.70    9.53
   7   4 -12  100.23   10.88
   7   4 -11  132.33   12.71
   7   4 -10   15.30    6.15
   7   4  -9  101.66   11.18
   7   4  -8  307.51   16.95
   7   4  -7    1.85    6.49
   7   4  -6   20.62    5.90
   7   4  -5   18.89    5.53
   7   4  -4  155.76   11.66
   7   4  -3    8.31    5.33
   7   4  -2  926.73   28.12
   7   4  -1  220.17   14.51
   7   4   0  159.34   12.52
   7   4   1  338.73   17.52
   7   4   2   32.99    7.46
  -7  -4  -3   25.40    6.25
  -7  -4  -4    5.61    4.10
  -7  -4  -5   52.25    6.56
  -7  -4  -6    4.89    3.48
   7   5 -18    5.18    8.25
   7   5 -17   16.57    8.38
   7   5 -16   69.62   12.57
   7   5 -15   17.19    7.34
   7   5 -14   30.16    9.52
   7   5 -13   20.53    8.11
   7   5 -12   93.72   10.55
   7   5 -11  171.66   13.31
   7   5 -10  110.56   11.68
   7   5  -9  104.13   10.24
   7   5  -8  315.74   16.88
   7   5  -7   53.59    8.82
   7   5  -6  205.41   12.64
   7   5  -5  158.49   12.03
   7   5  -4  203.54   14.12
   7   5  -3  138.16   11.04
   7   5  -2  288.32   15.77
   7   5  -1   21.07    7.32
   7   5   0   85.83   10.01
   7   5   1   62.01    7.88
   7   5   2    1.00    5.71
   7   5   3   73.23    9.36
   7   6 -18   26.20   11.80
   7   6 -17    9.21    9.64
   7   6 -16   65.08   12.41
   7   6 -15   21.41    7.66
   7   6 -14  210.57   17.17
   7   6 -13   10.26    6.46
   7   6 -12   39.88    9.31
   7   6 -11    7.91    7.57
   7   6 -10   11.06    7.44
   7   6  -9   -0.93    4.92
   7   6  -8  163.59   13.04
   7   6  -7   47.34    8.89
   7   6  -6   48.71    8.85
   7   6  -5  658.66   22.32
   7   6  -4   -0.67    4.12
   7   6  -3   73.15    9.63
   7   6  -2    6.01    6.41
   7   6  -1    7.63    6.68
   7   6   0   53.22    8.67
   7   6   1    6.52    6.00
   7   6   2  185.82   13.49
   7   7 -18   10.16   10.67
   7   7 -17    5.01    9.18
   7   7 -16   11.38    9.44
   7   7 -15   50.65   11.13
   7   7 -14  135.20   13.06
   7   7 -13   31.93    9.38
   7   7 -12   58.49    8.96
   7   7 -11  130.92   12.74
   7   7 -10   31.05    8.42
   7   7  -9   32.18    8.32
   7   7  -8    3.07    4.87
   7   7  -7  161.93   12.57
   7   7  -6  140.01   11.48
   7   7  -5  302.21   15.68
   7   7  -4   27.55    7.21
   7   7  -3   34.13    7.83
   7   7  -2    2.16    5.91
   7   7  -1   24.12    7.68
   7   8 -18    3.85   10.14
   7   8 -17    1.96    6.77
   7   8 -16   11.74    7.48
   7   8 -15  145.35   14.22
   7   8 -14   89.63   12.52
   7   8 -13    6.42    8.00
   7   8 -12   64.99    9.17
   7   8 -11    5.34    7.24
   7   8 -10   19.02    7.77
   7   8  -9   38.78    7.23
   7   8  -8   -0.57    4.61
   7   8  -7    4.45    6.38
   7   8  -6   51.38    8.33
   7   8  -5   53.37    8.44
   7   8  -4    3.36    5.85
   7   9 -17   -8.21    8.31
   7   9 -16   50.48   11.46
   7   9 -15   53.54   11.06
   7   9 -14   13.49    8.13
   7   9 -13   13.28    8.37
   7   9 -12   22.79    8.00
   7   9 -11    6.52    5.60
   7   9 -10  139.02   12.79
   7   9  -9   15.21    5.67
   7   9  -8   93.05   10.34
   7   9  -7   19.03    6.94
   7  10 -17   -2.76    8.88
   7  10 -16   20.63    9.43
   7  10 -15    1.84    5.89
   7  10 -14   -2.84    5.23
   7  10 -13   17.42    8.34
   7  10 -12    8.18    5.93
   7  10 -11    7.72    5.39
   7  10 -10   18.19    7.61
   7  11 -16    3.62    6.55
   7  11 -15   10.17    8.57
   7  11 -14    0.83    7.49
   7  11 -13   -1.02    4.97
  -8  13 -11    1.99    5.49
  -8  13 -12    0.83    5.70
  -8  13 -13   -2.14    5.98
  -8  13 -14   -1.22    6.07
  -8  13 -15    0.14    4.97
  -8  12  -8    5.06    5.22
  -8  12  -9    1.68    5.06
  -8  12 -10   -1.24    5.17
  -8  12 -11    2.63    5.37
  -8  12 -12   -1.71    5.39
  -8  12 -13    5.12    6.10
  -8  12 -14    4.79    5.09
  -8  12 -15    3.55    5.05
  -8  11  -5   -2.84    3.79
  -8  11  -6    5.84    4.29
  -8  11  -7    1.16    4.58
  -8  11  -8    8.42    5.18
  -8  11  -9    6.90    5.54
  -8  11 -10    4.50    5.47
  -8  11 -11    2.41    5.70
  -8  11 -12    1.26    5.81
  -8  11 -13   -0.97    4.40
  -8  11 -14   -0.51    4.42
  -8  11 -15   12.65    6.05
  -8  10  -4    2.99    3.73
  -8  10  -5    3.47    4.12
  -8  10  -6   57.34    6.69
  -8  10  -7   59.35    8.01
  -8  10  -8   33.74    6.10
  -8  10  -9    8.28    5.53
  -8  10 -10    0.85    5.39
  -8  10 -11    2.18    4.21
  -8  10 -12   -6.09    5.50
  -8  10 -13    4.41    4.87
  -8  10 -14   10.69    7.20
  -8  10 -15    8.71    7.49
   8  -9   1   19.47    5.61
   8  -9   2   15.76    5.59
  -8   9  -3    2.60    4.85
  -8   9  -4    1.98    4.23
  -8   9  -5   18.27    5.09
  -8   9  -6    1.14    3.46
  -8   9  -7   59.18    7.33
  -8   9  -8    2.00    5.14
  -8   9  -9   15.16    5.85
  -8   9 -10   24.62    6.79
  -8   9 -11    4.49    5.87
  -8   9 -12   58.41    8.39
  -8   9 -13    2.95    6.28
  -8   9 -14   19.06    6.38
  -8   9 -15   -3.52    6.62
  -8   9 -16    8.64    6.00
   8  -8  -2    2.58    5.63
   8  -8  -1    9.86    6.04
   8  -8   0    5.62    5.39
   8  -8   1   37.13    6.66
   8  -8   2   49.21    7.67
  -8   8  -3  148.45    9.70
  -8   8  -4  142.62    9.87
  -8   8  -5   30.63    5.33
  -8   8  -6   24.68    6.24
  -8   8  -7   14.66    5.81
  -8   8  -8   16.46    6.20
  -8   8  -9   95.25    9.27
  -8   8 -10   75.57    9.37
  -8   8 -11   30.15    6.38
  -8   8 -12   51.58    8.84
  -8   8 -13   28.99    7.85
  -8   8 -14   11.47    5.67
  -8   8 -15   -1.24    6.65
   8  -7  -4   17.38    6.56
   8  -7  -3    4.39    6.23
   8  -7  -2    4.19    6.27
   8  -7  -1    8.40    5.87
   8  -7   0   72.69    8.77
   8  -7   1    7.89    4.56
   8  -7   2  246.92   13.65
  -8   7  -3    3.06    4.56
  -8   7  -4  442.84   16.62
  -8   7  -5    0.73    4.94
  -8   7  -6    8.96    5.56
  -8   7  -7   33.27    6.05
  -8   7  -8   81.51    8.64
  -8   7  -9   22.14    6.53
  -8   7 -10   21.57    6.90
  -8   7 -11  151.80   12.33
  -8   7 -12    0.82    5.97
  -8   7 -13   96.99   11.32
  -8   7 -14    2.52    4.84
  -8   7 -15    5.51    7.18
   8  -6  -7    3.13    6.07
   8  -6  -6   31.20    7.72
   8  -6  -5  196.52   12.92
   8  -6  -4   33.41    7.68
   8  -6  -3  286.19   15.74
   8  -6  -2  270.98   15.53
   8  -6  -1   -0.11    5.51
   8  -6   0   11.00    4.66
   8  -6   1   48.93    8.15
  -8   6  -2  345.44   16.52
  -8   6  -3  383.52   15.57
  -8   6  -4  564.01   18.82
  -8   6  -5   59.87    7.94
  -8   6  -6   -1.92    5.07
  -8   6  -7  111.24   10.20
  -8   6  -8   23.77    6.67
  -8   6  -9   58.38    7.55
  -8   6 -10    6.17    5.81
  -8   6 -11   34.54    6.60
  -8   6 -12   12.53    5.34
  -8   6 -13   55.49    8.28
  -8   6 -14   13.64    7.17
  -8   6 -15   73.19   10.68
   8  -5 -10    6.20    6.61
   8  -5  -9    3.11    6.28
   8  -5  -8    3.57    6.39
   8  -5  -7   15.21    5.78
   8  -5  -6  177.48   12.34
   8  -5  -5  130.91   11.43
   8  -5  -4   71.24    9.16
   8  -5  -3  109.24   11.10
   8  -5  -2  103.00   10.10
   8  -5  -1  105.05   10.63
   8  -5   0    8.06    4.64
   8  -5   1  144.90   11.23
  -8   5  -2   61.43    8.65
  -8   5  -3  297.52   13.62
  -8   5  -4   95.35    8.93
  -8   5  -5   76.41    7.90
  -8   5  -6    5.92    5.42
  -8   5  -7   25.28    5.57
  -8   5  -8  590.62   21.38
  -8   5  -9    2.69    5.40
  -8   5 -10   92.73    9.97
  -8   5 -11    3.31    5.63
  -8   5 -12   26.01    7.65
  -8   5 -13    2.27    6.33
  -8   5 -14   39.57    7.41
  -8   5 -15   -3.41    4.30
   8  -4 -12    9.45    7.54
   8  -4 -11   29.28    7.89
   8  -4 -10   12.93    7.36
   8  -4  -9   22.45    7.77
   8  -4  -8    4.24    6.99
   8  -4  -7  337.93   17.20
   8  -4  -6  112.00   11.31
   8  -4  -5   19.50    6.14
   8  -4  -4   67.75   10.22
   8  -4  -3  424.11   19.26
   8  -4  -2   53.52    7.99
   8  -4  -1  891.33   27.06
   8  -4   0  378.56   17.97
   8  -4   1  339.22   17.04
  -8   4  -2   72.12    7.70
  -8   4  -3   25.54    5.07
  -8   4  -4  148.85   10.52
  -8   4  -5  627.62   20.73
  -8   4  -6   90.54    9.30
  -8   4  -7  104.64   10.10
  -8   4  -8  313.69   15.64
  -8   4  -9   53.94    7.38
  -8   4 -10   79.52    9.35
  -8   4 -11   10.29    4.79
  -8   4 -12    4.28    4.50
  -8   4 -13    1.90    6.01
  -8   4 -14   14.82    7.03
  -8   4 -15    3.10    6.54
   8  -3 -15    2.29    6.83
   8  -3 -14   12.18    6.61
   8  -3 -13   28.52    9.01
   8  -3 -12    9.74    5.83
   8  -3 -11    8.97    5.68
   8  -3 -10   92.99   10.11
   8  -3  -9  173.00   13.45
   8  -3  -8   11.54    5.90
   8  -3  -7  119.80   10.59
   8  -3  -6    6.00    7.41
   8  -3  -5   27.26    6.23
   8  -3  -4   20.53    6.27
   8  -3  -3   76.07    8.95
   8  -3  -2  303.40   16.63
   8  -3  -1   82.32   10.12
   8  -3   0  844.27   26.25
   8  -3   1    6.28    6.62
  -8   3  -2    2.90    4.48
  -8   3  -3  213.86   11.74
  -8   3  -4  148.83   10.47
  -8   3  -5    4.15    5.24
  -8   3  -6    5.85    4.25
  -8   3  -7  318.44   15.24
  -8   3  -8   17.30    6.11
  -8   3  -9  235.61   13.63
  -8   3 -10   38.34    7.40
  -8   3 -11   21.61    5.66
  -8   3 -12    3.95    6.05
  -8   3 -13    1.92    4.43
  -8   3 -14   -4.91    5.66
  -8   3 -15   -4.52    5.81
   8  -2 -16   10.54    9.78
   8  -2 -15    4.59    8.48
   8  -2 -14   96.34   12.60
   8  -2 -13   11.29    7.94
   8  -2 -12    0.95    7.05
   8  -2 -11   21.13    6.71
   8  -2 -10   80.09    9.61
   8  -2  -9  194.86   14.22
   8  -2  -8  144.45   11.59
   8  -2  -7    8.54    5.50
   8  -2  -6  188.56   12.75
   8  -2  -5    6.75    4.95
   8  -2  -4  255.17   15.71
   8  -2  -3   95.02   11.28
   8  -2  -2  447.89   19.61
   8  -2  -1  198.29   13.64
   8  -2   0 1279.09   33.33
   8  -2   1    4.60    5.03
  -8   2  -2   23.79    5.99
  -8   2  -3  487.50   17.55
  -8   2  -4   16.66    4.48
  -8   2  -5   94.09    8.58
  -8   2  -6   31.30    5.83
  -8   2  -7   92.40    8.66
  -8   2  -8   12.85    4.65
  -8   2  -9  130.18   10.46
  -8   2 -10    3.85    5.34
  -8   2 -11   38.30    7.62
  -8   2 -12   -2.05    5.28
  -8   2 -13    5.89    5.78
  -8   2 -14    1.14    4.39
   8  -1 -16    6.19    9.60
   8  -1 -15   -1.66    8.22
   8  -1 -14   80.09   11.82
   8  -1 -13   42.13   10.00
   8  -1 -12   52.95    8.61
   8  -1 -11    5.40    5.63
   8  -1 -10  181.94   13.24
   8  -1  -9   55.35    8.36
   8  -1  -8    6.76    7.98
   8  -1  -7    8.41    7.71
   8  -1  -6  198.83   14.09
   8  -1  -5  121.52   10.36
   8  -1  -4   15.90    7.79
   8  -1  -3  565.47   22.38
   8  -1  -2   -2.66    6.31
   8  -1  -1   58.44    8.34
   8  -1   0  131.55   11.99
   8  -1   1   69.23    9.79
  -8   1  -2    0.58    3.86
  -8   1  -3  205.28   11.54
  -8   1  -4  431.80   16.56
  -8   1  -5   22.40    4.98
  -8   1  -6  222.24   12.57
  -8   1  -7   42.11    7.22
  -8   1  -8    1.18    5.03
  -8   1  -9   19.96    6.36
  -8   1 -10   27.60    5.99
  -8   1 -11    9.01    4.61
  -8   1 -12    3.29    5.52
  -8   1 -13    3.35    4.37
  -8   1 -14    2.87    4.52
   8   0 -16   -0.53    6.38
   8   0 -15   23.67    7.78
   8   0 -14   18.55    7.08
   8   0 -13   36.23    9.58
   8   0 -12  121.75   13.25
   8   0 -11  147.70   13.58
   8   0 -10    4.95    5.63
   8   0  -9   19.24    8.07
   8   0  -8   -0.41    7.50
   8   0  -7  141.43   12.78
   8   0  -6   46.46    7.76
   8   0  -5  575.14   22.29
   8   0  -4  512.32   21.05
   8   0  -3  855.66   27.68
   8   0  -2   -6.35    6.07
   8   0  -1    1.63    4.87
   8   0   0    5.27    4.88
   8   0   1  176.53   13.21
  -8   0  -2   68.07    8.03
  -8   0  -3   35.51    6.58
  -8   0  -4  108.04    8.64
  -8   0  -5   54.50    7.43
  -8   0  -6   99.57    9.51
  -8   0  -7   31.67    5.88
  -8   0  -8   10.72    4.63
  -8   0  -9   62.44    8.39
  -8   0 -10    0.83    3.96
  -8   0 -11   12.27    4.79
  -8   0 -12    3.20    5.58
  -8   0 -13   -1.42    5.43
   8   1 -17    7.08    7.54
   8   1 -16    4.81    9.27
   8   1 -15    9.33    8.56
   8   1 -14   50.63   11.17
   8   1 -13  349.85   20.40
   8   1 -12  136.79   12.70
   8   1 -11   41.64    9.60
   8   1 -10   66.44    9.07
   8   1  -9   14.70    6.04
   8   1  -8    5.81    7.69
   8   1  -7  160.19   12.05
   8   1  -6    9.89    5.70
   8   1  -5    9.56    5.50
   8   1  -4  816.41   26.59
   8   1  -3  214.59   14.59
   8   1  -2    7.24    5.41
   8   1  -1    6.79    6.78
   8   1   0    2.74    4.36
   8   1   1   83.10   10.44
  -8  -1  -3   91.61    7.80
  -8  -1  -4   61.59    6.95
  -8  -1  -5    9.79    5.25
  -8  -1  -6   55.10    7.60
  -8  -1  -7   74.03    7.82
  -8  -1  -8   48.71    6.83
  -8  -1  -9   69.04    8.62
  -8  -1 -10   -3.48    5.16
  -8  -1 -11   16.79    6.38
  -8  -1 -12    4.07    5.72
   8   2 -17   24.65    9.07
   8   2 -16   -2.82    6.10
   8   2 -15   -8.74    7.63
   8   2 -14  133.28   14.75
   8   2 -13  269.52   18.29
   8   2 -12    1.12    8.10
   8   2 -11   14.36    6.48
   8   2 -10  104.26   10.72
   8   2  -9   21.01    8.33
   8   2  -8  292.21   15.89
   8   2  -7    2.04    5.33
   8   2  -6  115.62   11.64
   8   2  -5   34.68    8.74
   8   2  -4  326.87   18.01
   8   2  -3    1.56    7.30
   8   2  -2  637.58   24.57
   8   2  -1    3.97    5.07
   8   2   0    8.24    5.06
   8   2   1   48.67    8.34
   8   2   2   39.67    7.75
  -8  -2  -3   47.60    7.09
  -8  -2  -4  503.94   17.96
  -8  -2  -5    7.59    5.49
  -8  -2  -6   14.17    4.37
  -8  -2  -7   91.68    8.97
  -8  -2  -8   62.52    8.08
  -8  -2  -9   26.29    5.42
  -8  -2 -10   14.20    6.00
   8   3 -17   50.75   10.65
   8   3 -16   16.21    9.39
   8   3 -15    3.14    8.48
   8   3 -14  184.78   15.68
   8   3 -13  115.09   12.17
   8   3 -12    4.00    5.90
   8   3 -11   19.83    8.50
   8   3 -10   70.68    9.53
   8   3  -9   46.29    7.93
   8   3  -8   85.45    9.77
   8   3  -7  232.54   14.20
   8   3  -6   13.55    6.05
   8   3  -5   28.11    6.52
   8   3  -4    2.48    7.25
   8   3  -3   41.94    9.35
   8   3  -2  298.89   17.22
   8   3  -1    5.57    7.15
   8   3   0  126.95   11.54
   8   3   1  102.28   11.62
   8   3   2  264.16   16.35
  -8  -3  -4  346.63   14.72
  -8  -3  -5    0.48    4.75
  -8  -3  -6    9.63    5.16
  -8  -3  -7   68.69    7.90
  -8  -3  -8   14.73    5.52
   8   4 -17   45.87   10.30
   8   4 -16   44.51   11.10
   8   4 -15   87.73   11.53
   8   4 -14   35.20    9.98
   8   4 -13   -0.44    7.91
   8   4 -12   11.02    8.29
   8   4 -11   49.95   10.12
   8   4 -10   26.62    7.14
   8   4  -9  223.49   15.43
   8   4  -8  158.74   13.24
   8   4  -7  902.30   27.86
   8   4  -6  311.85   17.22
   8   4  -5  223.49   13.61
   8   4  -4   15.28    8.26
   8   4  -3  302.94   17.75
   8   4  -2   21.93    8.63
   8   4  -1   66.90   10.16
   8   4   0   24.93    8.17
   8   4   1   29.84    7.98
   8   4   2  103.54   11.62
   8   4   3  248.24   16.24
  -8  -4  -4   42.47    7.80
  -8  -4  -5  100.50    8.70
   8   5 -17   31.59    9.33
   8   5 -16   36.03   10.53
   8   5 -15   12.55    7.12
   8   5 -14    8.46    8.74
   8   5 -13   -0.95    8.04
   8   5 -12   -1.57    7.74
   8   5 -11   11.52    8.15
   8   5 -10    9.13    7.81
   8   5  -9    2.98    5.28
   8   5  -8  132.47   12.69
   8   5  -7  187.42   14.05
   8   5  -6   91.85   11.08
   8   5  -5   -1.49    6.65
   8   5  -4    2.52    7.60
   8   5  -3    4.46    7.31
   8   5  -2   35.62    7.47
   8   5  -1   10.35    7.33
   8   5   0   25.04    7.85
   8   5   1   23.57    7.80
   8   5   2   69.59   10.13
   8   5   3    2.24    6.33
   8   5   4   26.19    8.61
   8   6 -17   32.15   11.17
   8   6 -16    3.11    8.69
   8   6 -15    2.57    6.49
   8   6 -14    6.41    8.35
   8   6 -13   33.15    8.27
   8   6 -12  112.51   11.88
   8   6 -11    5.52    7.72
   8   6 -10   28.40    6.94
   8   6  -9    8.39    5.62
   8   6  -8  146.78   13.25
   8   6  -7  240.91   13.97
   8   6  -6   96.05   11.28
   8   6  -5   -4.55    6.24
   8   6  -4    0.12    6.53
   8   6  -3   -0.02    6.61
   8   6  -2   34.24    8.60
   8   6  -1   91.86   11.71
   8   6   0  262.58   17.02
   8   6   1   69.58   10.51
   8   7 -17    8.97    9.96
   8   7 -16   -2.88    8.25
   8   7 -15   14.59    9.26
   8   7 -14   24.91    8.27
   8   7 -13    9.63    8.60
   8   7 -12   13.62    6.69
   8   7 -11   36.68    7.86
   8   7 -10    0.37    7.37
   8   7  -9  120.92   12.16
   8   7  -8   -5.22    6.90
   8   7  -7   91.75   10.46
   8   7  -6   92.48   10.77
   8   7  -5   19.77    7.37
   8   7  -4   -1.85    6.04
   8   7  -3   18.99    7.98
   8   7  -2   -4.14    6.58
   8   8 -17    6.90    7.53
   8   8 -16   -1.08    6.21
   8   8 -15   -0.62    6.34
   8   8 -14   50.71   11.14
   8   8 -13    7.08    8.03
   8   8 -12   12.41    6.46
   8   8 -11   92.86   11.82
   8   8 -10   88.08   11.21
   8   8  -9   11.42    5.98
   8   8  -8   38.10    7.31
   8   8  -7   14.16    6.02
   8   8  -6   70.45    9.64
   8   8  -5    9.90    7.16
   8   9 -16    0.07    6.03
   8   9 -15    7.65    6.75
   8   9 -14   13.33    8.89
   8   9 -13   11.68    7.75
   8   9 -12   40.80    9.93
   8   9 -11   43.00    8.36
   8   9 -10   51.65    9.70
   8   9  -9   14.05    6.10
   8   9  -8    1.30    6.93
   8   9  -7    1.53    7.18
   8  10 -16    0.33    6.25
   8  10 -15   -0.99    5.71
   8  10 -13   28.12    9.46
   8  10 -12   39.99    9.31
   8  10 -11   37.04    7.76
   8  10 -10    4.14    7.31
   8  11 -15    8.64    8.60
   8  11 -14    9.94    8.23
   8  11 -13   40.56    8.40
  -9  13 -11   -7.35    5.31
  -9  13 -12   -3.15    5.69
  -9  13 -13   -2.63    4.60
  -9  13 -14    7.40    6.93
  -9  12  -8    3.94    5.19
  -9  12  -9    0.10    5.29
  -9  12 -10   10.58    6.44
  -9  12 -11    7.69    6.51
  -9  12 -12    0.87    6.06
  -9  12 -13   -2.12    5.76
  -9  12 -14   13.63    7.29
  -9  11  -5   20.52    5.64
  -9  11  -6    3.40    4.89
  -9  11  -7   35.61    6.97
  -9  11  -8   19.04    6.43
  -9  11 -10   40.67    8.29
  -9  11 -11   -0.11    4.51
  -9  11 -12    4.40    4.74
  -9  11 -13   -3.59    6.26
  -9  11 -14    9.05    7.22
   9 -10   3    4.95    5.34
  -9  10  -4    7.46    4.47
  -9  10  -5    0.22    4.78
  -9  10  -6   30.11    5.80
  -9  10  -7    7.08    4.25
  -9  10  -8   19.42    6.81
  -9  10  -9   61.37    9.03
  -9  10 -10    6.47    4.91
  -9  10 -11   53.48    8.35
  -9  10 -12    9.35    6.87
  -9  10 -13    4.57    5.05
  -9  10 -14   -0.37    4.62
  -9  10 -15    6.46    5.65
   9  -9   1   37.02    7.42
   9  -9   2  191.94   12.58
   9  -9   3   -5.07    5.18
  -9   9  -4   18.38    5.60
  -9   9  -5   44.56    7.19
  -9   9  -6   25.50    6.36
  -9   9  -7   20.44    6.72
  -9   9  -8   -2.17    3.79
  -9   9  -9   36.08    7.91
  -9   9 -10    2.27    4.49
  -9   9 -11   58.66    8.43
  -9   9 -12   -2.48    5.67
  -9   9 -13   11.56    7.16
  -9   9 -14    2.68    6.59
  -9   9 -15    2.22    5.33
   9  -8  -2    4.43    6.34
   9  -8  -1   31.18    7.98
   9  -8   0   -4.94    5.30
   9  -8   1   57.77    7.71
   9  -8   2   94.87   10.43
  -9   8  -3   69.14    8.07
  -9   8  -4   -3.88    4.41
  -9   8  -5   66.65    7.54
  -9   8  -6  108.53    9.46
  -9   8  -7    3.15    5.50
  -9   8  -8   35.38    7.64
  -9   8  -9   22.85    7.21
  -9   8 -10   36.13    8.10
  -9   8 -11   40.88    8.13
  -9   8 -12   60.49    9.66
  -9   8 -13    5.61    6.66
  -9   8 -14   -4.05    6.07
  -9   8 -15    0.44    5.09
   9  -7  -5   46.80    8.46
   9  -7  -4    6.73    6.40
   9  -7  -3  244.58   15.50
   9  -7  -2  134.13   12.06
   9  -7  -1  236.86   15.15
   9  -7   0   -6.79    5.68
   9  -7   1   83.46   10.03
   9  -7   2   -4.05    5.97
  -9   7  -3  428.71   19.50
  -9   7  -4   75.04    8.85
  -9   7  -5   10.84    4.64
  -9   7  -6  115.77    9.91
  -9   7  -7   29.52    7.37
  -9   7  -8   47.62    8.19
  -9   7  -9   15.02    6.84
  -9   7 -10   28.91    7.54
  -9   7 -11   -0.84    5.61
  -9   7 -12   18.05    7.40
  -9   7 -13    0.98    6.37
  -9   7 -14    3.42    6.46
   9  -6  -8    4.11    6.84
   9  -6  -7    1.27    6.56
   9  -6  -6   12.15    5.35
   9  -6  -5  139.45   11.99
   9  -6  -4   39.33    8.38
   9  -6  -3   38.05    9.12
   9  -6  -2  688.02   25.69
   9  -6  -1   48.03    8.15
   9  -6   0   -0.08    4.76
   9  -6   1  -12.49    6.09
   9  -6   2  108.76   11.31
  -9   6  -3   11.50    4.54
  -9   6  -4   88.07    9.17
  -9   6  -5   39.81    6.41
  -9   6  -6   23.24    6.91
  -9   6  -7  142.29   11.34
  -9   6  -8   57.02    8.68
  -9   6  -9   33.18    6.55
  -9   6 -10   26.95    7.40
  -9   6 -11   -0.26    4.42
  -9   6 -12   -7.37    5.42
  -9   6 -13   -1.89    4.29
  -9   6 -14   -0.17    6.61
   9  -5 -10   19.97    8.09
   9  -5  -9    0.79    6.79
   9  -5  -8   49.22    9.03
   9  -5  -7    4.50    7.19
   9  -5  -6   83.77   10.30
   9  -5  -5   40.70    8.76
   9  -5  -4   23.86    6.90
   9  -5  -3   54.64   10.04
   9  -5  -2  955.98   30.48
   9  -5  -1   66.02    9.19
   9  -5   0  296.53   17.31
   9  -5   1   48.38    9.60
   9  -5   2    9.62    6.96
  -9   5  -3   98.04    9.30
  -9   5  -4   15.71    5.02
  -9   5  -5   65.67    8.40
  -9   5  -6   27.66    6.04
  -9   5  -7  108.56   10.14
  -9   5  -8   15.47    6.58
  -9   5  -9  164.31   13.07
  -9   5 -10   13.29    6.60
  -9   5 -11   34.97    8.15
  -9   5 -12    3.72    6.61
  -9   5 -13   -3.16    5.87
  -9   5 -14   -0.40    4.72
   9  -4 -13   11.45    8.06
   9  -4 -12  130.32   13.11
   9  -4 -11  104.71   12.10
   9  -4 -10    5.22    7.35
   9  -4  -9    8.20    7.65
   9  -4  -8   73.63   10.53
   9  -4  -7   26.97    6.72
   9  -4  -6  133.58   11.40
   9  -4  -5   43.15    9.05
   9  -4  -4   10.21    6.44
   9  -4  -3   84.21   11.29
   9  -4  -2  178.86   13.81
   9  -4  -1  128.02   12.82
   9  -4   0   63.13    9.90
   9  -4   1   63.34   10.00
   9  -4   2  330.72   17.90
  -9   4  -3   17.38    5.04
  -9   4  -4  135.60   11.02
  -9   4  -5   81.95    9.19
  -9   4  -6   43.42    8.25
  -9   4  -7   51.64    8.53
  -9   4  -8  114.01   10.41
  -9   4  -9   35.90    6.79
  -9   4 -10   -3.44    5.73
  -9   4 -11   -1.52    4.28
  -9   4 -12    3.66    4.89
  -9   4 -13   -6.08    5.50
  -9   4 -14   -3.04    4.33
   9  -3 -15   13.30    9.23
   9  -3 -14    6.13    8.20
   9  -3 -13   85.83   11.01
   9  -3 -12   67.05   10.78
   9  -3 -11    8.71    7.98
   9  -3 -10   15.52    8.01
   9  -3  -9   56.60    8.54
   9  -3  -8   54.86   10.10
   9  -3  -7  416.20   18.20
   9  -3  -6   24.10    7.16
   9  -3  -5  379.82   18.97
   9  -3  -4   -0.51    7.75
   9  -3  -3   33.59    7.47
   9  -3  -2    7.07    5.70
   9  -3  -1  820.04   28.88
   9  -3   0   -0.42    6.51
   9  -3   1   20.52    6.24
  -9   3  -3   36.39    6.15
  -9   3  -4  258.89   14.39
  -9   3  -5  236.01   13.43
  -9   3  -6   27.26    6.04
  -9   3  -7    9.53    4.74
  -9   3  -8   32.84    6.56
  -9   3  -9   83.63    9.24
  -9   3 -10    0.99    5.77
  -9   3 -11   17.18    5.81
  -9   3 -12    2.08    6.31
  -9   3 -13   -2.49    6.10
  -9   3 -14   -6.32    5.88
   9  -2 -15   25.81    9.90
   9  -2 -14    5.74    6.42
   9  -2 -13   61.38   10.85
   9  -2 -11    5.14    7.79
   9  -2 -10   27.97    8.92
   9  -2  -9   42.92    9.47
   9  -2  -8    6.32    6.08
   9  -2  -7   28.10    8.70
   9  -2  -6  256.14   16.17
   9  -2  -5  193.29   14.77
   9  -2  -4   44.21    9.86
   9  -2  -3    7.01    6.10
   9  -2  -2  130.00   12.06
   9  -2  -1   20.85    6.67
   9  -2   0   -0.21    4.42
   9  -2   1   -0.46    4.76
  -9   2  -3  247.47   13.68
  -9   2  -4  229.61   13.25
  -9   2  -5   12.89    6.01
  -9   2  -6   24.47    6.94
  -9   2  -7   81.59    8.92
  -9   2  -8    0.13    4.30
  -9   2  -9   20.87    5.95
  -9   2 -10   22.35    7.03
  -9   2 -11    9.66    6.50
  -9   2 -12   12.02    6.90
  -9   2 -13   -0.19    4.43
   9  -1 -16   19.39   10.20
   9  -1 -15   30.54   10.08
   9  -1 -14    3.08    8.35
   9  -1 -13   27.62    7.78
   9  -1 -12   33.12    9.81
   9  -1 -11   42.97    8.56
   9  -1 -10   71.37    9.43
   9  -1  -9    6.32    5.85
   9  -1  -8   46.40    9.32
   9  -1  -7    0.46    5.50
   9  -1  -6  517.89   21.90
   9  -1  -5  243.30   16.97
   9  -1  -4  140.18   13.76
   9  -1  -3   45.02   10.15
   9  -1  -2   48.30    8.56
   9  -1  -1    2.56    5.18
   9  -1   0    6.30    6.87
   9  -1   1   25.80    6.82
   9  -1   2   84.69   10.17
  -9   1  -3   26.14    5.52
  -9   1  -4   73.23    8.06
  -9   1  -5   45.73    7.48
  -9   1  -6   60.39    7.46
  -9   1  -7  110.84   10.63
  -9   1  -8  134.54   10.88
  -9   1  -9   32.75    7.62
  -9   1 -10   23.65    6.16
  -9   1 -11   21.63    6.06
  -9   1 -12   22.58    7.28
  -9   1 -13   -0.22    4.58
   9   0 -16   31.37   10.72
   9   0 -15   39.47    8.90
   9   0 -14    4.04    8.09
   9   0 -13   28.16   10.00
   9   0 -12   78.89   10.91
   9   0 -11   20.06    8.98
   9   0 -10   24.82    7.43
   9   0  -9   67.37    9.30
   9   0  -8    6.53    7.42
   9   0  -7    3.10    7.95
   9   0  -6  202.67   13.88
   9   0  -5   23.70    7.08
   9   0  -4   78.50   11.28
   9   0  -3   94.10   12.60
   9   0  -2   53.37    8.81
   9   0  -1   95.79   12.07
   9   0   0   75.61    9.81
   9   0   1    2.95    5.73
   9   0   2  114.02   11.75
  -9   0  -3  145.69   11.76
  -9   0  -4   -0.36    5.32
  -9   0  -5  112.99    9.61
  -9   0  -6   63.92    8.30
  -9   0  -7   -1.30    3.74
  -9   0  -8   58.31    7.77
  -9   0  -9   12.31    6.12
  -9   0 -10    1.90    4.40
  -9   0 -11   31.61    6.69
  -9   0 -12    6.63    6.26
   9   1 -16   30.48   10.56
   9   1 -15   -2.08    8.34
   9   1 -14    4.48    8.02
   9   1 -13   23.48   10.01
   9   1 -12  134.83   13.25
   9   1 -11   84.22   12.08
   9   1 -10   28.36    7.74
   9   1  -9  194.14   14.31
   9   1  -8   13.57    6.17
   9   1  -7   16.32    6.65
   9   1  -6   82.68   10.99
   9   1  -5   27.90    7.54
   9   1  -4   14.57    8.57
   9   1  -3   34.56    8.16
   9   1  -2    8.84    8.11
   9   1  -1    4.53    5.55
   9   1   0   13.11    6.16
   9   1   1   85.49   10.62
   9   1   2   24.51    8.73
  -9  -1  -3  168.34   13.46
  -9  -1  -4  122.51    9.70
  -9  -1  -5  239.79   13.49
  -9  -1  -6   66.76    7.81
  -9  -1  -7  115.47    9.70
  -9  -1  -8    0.16    3.87
  -9  -1  -9    5.04    5.87
  -9  -1 -10    0.37    4.02
  -9  -1 -11   30.29    7.18
  -9  -1 -12   20.33    7.10
   9   2 -16   25.80   10.31
   9   2 -15   -1.29    8.47
   9   2 -14    7.49    8.34
   9   2 -13   64.09   11.88
   9   2 -12   67.35   11.64
   9   2 -11   16.79    6.90
   9   2 -10   39.75    9.39
   9   2  -9  108.57   11.28
   9   2  -8    6.91    5.75
   9   2  -7   39.17    7.95
   9   2  -6   16.07    8.41
   9   2  -5   15.93    8.56
   9   2  -4  109.63   11.61
   9   2  -3    6.09    8.62
   9   2  -2    2.50    7.78
   9   2  -1  105.39   11.64
   9   2   0   10.21    6.13
   9   2   1   26.04    8.98
   9   2   2   16.31    6.53
   9   2   3  108.95   11.78
  -9  -2  -4    6.38    4.99
  -9  -2  -5  281.62   14.14
  -9  -2  -6   51.08    7.92
  -9  -2  -7   -1.62    3.62
  -9  -2  -8   35.62    7.20
  -9  -2  -9   -1.65    5.11
  -9  -2 -10   23.92    6.83
   9   3 -16    6.53    9.12
   9   3 -15   11.50    7.55
   9   3 -14   70.14   10.56
   9   3 -13   11.72    7.03
   9   3 -12   17.03    7.12
   9   3 -11    0.49    7.72
   9   3 -10    7.24    7.92
   9   3  -9   94.60   10.77
   9   3  -8  117.16   10.96
   9   3  -7   36.53    7.83
   9   3  -6    8.06    6.08
   9   3  -5  126.34   11.82
   9   3  -4  304.30   18.13
   9   3  -3   -1.28    8.22
   9   3  -2  593.96   26.06
   9   3  -1  333.81   20.24
   9   3   0   48.87    9.13
   9   3   1    0.45    7.07
   9   3   2  102.08   11.99
   9   3   3  165.59   15.08
  -9  -3  -5  139.67   10.75
  -9  -3  -6   92.43    8.57
  -9  -3  -7    4.71    5.36
   9   4 -16    5.95    6.92
   9   4 -15    7.50    9.05
   9   4 -14    8.66    8.92
   9   4 -13   34.54    8.57
   9   4 -12    4.64    6.47
   9   4 -11  146.32   14.09
   9   4 -10    2.52    7.89
   9   4  -9   34.56    8.07
   9   4  -8   47.90    9.55
   9   4  -7    3.90    5.85
   9   4  -6   11.31    6.33
   9   4  -5  303.02   16.87
   9   4  -4  285.81   17.86
   9   4  -3   62.48    9.84
   9   4  -2  555.94   25.99
   9   4  -1   10.53    8.31
   9   4   0   76.50   10.46
   9   4   1    9.78    7.90
   9   4   2  145.99   14.61
   9   4   3   13.19    7.66
   9   4   4   42.80    9.92
   9   5 -16   17.70    7.76
   9   5 -15   -1.52    6.04
   9   5 -14    9.44    8.77
   9   5 -13   92.24   11.76
   9   5 -12  154.25   13.85
   9   5 -11   23.37    7.57
   9   5 -10   12.61    6.77
   9   5  -9   11.33    8.63
   9   5  -8   30.17    9.03
   9   5  -7   11.81    6.39
   9   5  -6  465.08   21.53
   9   5  -5   38.07    9.44
   9   5  -4    4.32    8.37
   9   5  -3  201.85   15.10
   9   5  -2  100.82   13.16
   9   5  -1   40.94    9.92
   9   5   0  211.38   17.04
   9   5   1  296.03   19.60
   9   5   2  199.47   16.35
   9   5   3   48.29   10.55
   9   6 -16   19.57    8.09
   9   6 -15   16.86    9.80
   9   6 -14    6.86    6.69
   9   6 -13   52.54   11.39
   9   6 -12  133.22   14.21
   9   6 -11    0.40    7.96
   9   6 -10   43.34    8.48
   9   6  -9   59.66   10.86
   9   6  -8   97.29   11.77
   9   6  -7    8.53    7.92
   9   6  -6  132.15   13.07
   9   6  -5   14.56    8.42
   9   6  -4   -2.39    7.70
   9   6  -3    5.17    8.16
   9   6  -2   -3.06    7.54
   9   6  -1  142.04   15.18
   9   6   0    1.60    8.26
   9   7 -16    6.79    7.07
   9   7 -15    4.22    9.05
   9   7 -14    9.20    8.75
   9   7 -13   88.90   11.57
   9   7 -12    6.11    8.50
   9   7 -11   40.07    9.82
   9   7 -10    4.28    6.04
   9   7  -9   27.46    7.27
   9   7  -8  104.40   11.21
   9   7  -7   65.38    8.85
   9   7  -6  112.73   12.51
   9   7  -5  220.62   15.70
   9   7  -4   63.26   10.25
   9   7  -3   12.87    6.69
   9   7  -2   49.33   10.81
   9   8 -16   -0.89    8.60
   9   8 -15   35.69   10.85
   9   8 -14    0.34    5.73
   9   8 -13   46.58    9.16
   9   8 -12   10.69    8.58
   9   8 -11   46.52    8.83
   9   8 -10    3.27    8.00
   9   8  -9   77.67   11.11
   9   8  -8    1.97    5.74
   9   8  -7   -0.36    5.35
   9   8  -6   50.34    9.73
   9   8  -5   26.81    8.97
   9   9 -15   13.18    9.27
   9   9 -14   12.73    8.64
   9   9 -13   11.14    8.61
   9   9 -12   36.27    8.50
   9   9 -11   73.79   11.54
   9   9 -10   63.34   10.93
   9   9  -9    8.66    7.76
   9   9  -8   56.89   10.10
   9  10 -15    4.79    8.32
   9  10 -14    5.26    8.54
   9  10 -13    6.57    7.97
   9  10 -12  129.74   14.08
   9  10 -11   33.53    9.67
 -10  13 -11    3.81    6.39
 -10  13 -12    4.28    5.02
 -10  12  -7    5.87    5.48
 -10  12  -8    5.51    5.41
 -10  12  -9   17.32    6.65
 -10  12 -10    1.56    4.54
 -10  12 -12    1.01    6.25
 -10  12 -13   -6.50    4.27
 -10  11  -5   -3.74    5.95
 -10  11  -6    0.25    5.26
 -10  11  -7    5.99    5.52
 -10  11  -8    6.08    5.86
 -10  11  -9   20.52    7.32
 -10  11 -10   36.00    8.27
 -10  11 -11    4.38    6.56
 -10  11 -13    5.98    5.22
  10 -10   3   20.23    7.24
  10 -10   4   27.42    7.63
 -10  10  -5    2.12    3.87
 -10  10  -6   14.36    6.20
 -10  10  -7   29.11    6.44
 -10  10  -8    3.76    5.93
 -10  10  -9   -4.54    4.02
 -10  10 -10   25.03    7.81
 -10  10 -11   -0.56    6.47
 -10  10 -12   -0.14    6.54
 -10  10 -13    2.29    6.99
 -10  10 -14   -0.94    7.11
  10  -9   0   44.35    8.64
  10  -9   1   51.22    8.82
  10  -9   2   39.98    8.01
  10  -9   3   11.85    6.69
 -10   9  -4   10.12    7.17
 -10   9  -5   54.60    8.19
 -10   9  -6   54.17    8.49
 -10   9  -7   -3.05    5.28
 -10   9  -8    4.22    6.10
 -10   9  -9    2.32    4.50
 -10   9 -10    9.97    6.90
 -10   9 -11    6.60    6.63
 -10   9 -12   -3.30    4.26
 -10   9 -13   -2.77    4.86
 -10   9 -14    2.26    5.57
  10  -8  -3   38.35    8.77
  10  -8  -2  113.66   11.81
  10  -8  -1   12.59    7.65
  10  -8   0   61.09    9.68
  10  -8   1    0.13    5.96
  10  -8   2   32.18    8.29
  10  -8   3    3.58    4.91
 -10   8  -4   19.33    6.47
 -10   8  -5  123.69   10.83
 -10   8  -6   22.65    5.79
 -10   8  -7   19.39    6.89
 -10   8  -8    1.97    5.97
 -10   8  -9    6.37    5.09
 -10   8 -10   11.66    5.74
 -10   8 -11   -7.35    6.15
 -10   8 -12    5.55    5.20
 -10   8 -13    2.91    5.38
  10  -7  -5    1.11    4.83
  10  -7  -4  143.95   12.16
  10  -7  -3    8.77    7.63
  10  -7  -2   35.91    8.94
  10  -7  -1   90.10   11.34
  10  -7   0   17.40    6.31
  10  -7   1   -2.59    6.05
  10  -7   2    7.08    7.01
  10  -7   3   19.84    7.73
 -10   7  -4    0.89    3.99
 -10   7  -5   97.36   10.31
 -10   7  -6   69.02    8.63
 -10   7  -7   22.17    5.97
 -10   7  -8    1.15    4.41
 -10   7  -9   -1.54    4.33
 -10   7 -11   -6.43    6.16
 -10   7 -12    4.24    5.14
 -10   7 -13    5.07    5.56
  10  -6  -8   13.05    7.38
  10  -6  -7   61.38    9.79
  10  -6  -6   24.46    8.14
  10  -6  -5   57.07    9.52
  10  -6  -4   50.93    8.12
  10  -6  -3  209.25   15.65
  10  -6  -2   -4.15    7.56
  10  -6  -1   37.49    9.16
  10  -6   0   -5.44    6.43
  10  -6   1   22.97    7.48
  10  -6   2   -4.15    6.42
 -10   6  -4    0.29    3.95
 -10   6  -5   30.57    6.44
 -10   6  -6   -1.73    5.55
 -10   6  -7   41.60    8.11
 -10   6  -8    4.33    4.96
 -10   6  -9   21.36    6.20
 -10   6 -10    8.38    5.64
 -10   6 -11    3.98    6.80
 -10   6 -12    3.85    6.84
 -10   6 -13    3.59    7.12
  10  -5 -10   33.69    9.07
  10  -5  -9    5.93    7.54
  10  -5  -8   64.78   10.29
  10  -5  -7   57.15    9.68
  10  -5  -6    4.21    5.53
  10  -5  -5   26.81    6.81
  10  -5  -4   -1.26    7.69
  10  -5  -3   37.49    9.61
  10  -5  -2   26.76    9.10
  10  -5  -1   31.42    8.91
  10  -5   0   18.92    6.49
  10  -5   1   46.64    9.58
  10  -5   2   67.01   10.81
 -10   5  -3   46.58    9.71
 -10   5  -4    1.82    5.66
 -10   5  -5   89.97    9.45
 -10   5  -6   14.75    6.58
 -10   5  -7   73.53    9.95
 -10   5  -8   14.09    5.59
 -10   5  -9   -0.77    4.58
 -10   5 -10   -6.35    6.28
 -10   5 -11    0.90    4.87
 -10   5 -12   -0.98    5.13
 -10   5 -13    4.16    5.15
  10  -4 -13   10.77    6.67
  10  -4 -12   74.53   11.46
  10  -4 -11   70.94   11.30
  10  -4 -10   21.04    8.42
  10  -4  -9    3.25    7.57
  10  -4  -8  123.39   11.76
  10  -4  -7  116.34   12.12
  10  -4  -6  156.20   12.64
  10  -4  -5    0.22    5.20
  10  -4  -4   16.58    6.95
  10  -4  -3    2.78    5.53
  10  -4  -2   21.77    9.20
  10  -4  -1   67.92   11.15
  10  -4   0  152.00   13.65
  10  -4   1   27.58    9.40
  10  -4   2   20.94    7.22
 -10   4  -3  138.41   13.71
 -10   4  -4   58.88    8.94
 -10   4  -5  163.91   12.32
 -10   4  -6  156.03   12.55
 -10   4  -7   98.10    9.96
 -10   4  -8   28.10    7.79
 -10   4  -9    8.39    6.67
 -10   4 -11    3.81    5.24
 -10   4 -12    3.61    5.06
 -10   4 -13    2.49    5.08
  10  -3 -14    7.95    6.37
  10  -3 -13    4.80    7.78
  10  -3 -12   29.49    9.58
  10  -3 -11   14.29    8.53
  10  -3 -10   13.81    8.47
  10  -3  -9    3.97    8.00
  10  -3  -8   61.35    9.05
  10  -3  -7    3.71    7.95
  10  -3  -6   82.11   10.06
  10  -3  -5    5.19    8.00
  10  -3  -4   12.41    8.68
  10  -3  -3  134.32   12.90
  10  -3  -2  118.59   13.68
  10  -3  -1   49.57    9.26
  10  -3   0  169.45   15.39
  10  -3   1   -1.27    7.80
  10  -3   2   61.80   10.87
 -10   3  -3   32.19    9.55
 -10   3  -4   54.01    8.67
 -10   3  -5    5.44    5.02
 -10   3  -6  156.71   12.11
 -10   3  -7   12.90    6.86
 -10   3  -8   19.46    7.34
 -10   3  -9   16.22    7.36
 -10   3 -10   -0.10    4.75
 -10   3 -11   70.95    9.46
 -10   3 -12    2.94    5.19
  10  -2 -15   -6.99    8.10
  10  -2 -14   25.54    8.16
  10  -2 -13   31.36    9.82
  10  -2 -12   10.65    8.81
  10  -2 -11   49.63   10.49
  10  -2 -10   43.59    8.49
  10  -2  -9    1.33    5.94
  10  -2  -8   55.24    9.93
  10  -2  -7   94.34   12.23
  10  -2  -6   45.85    8.42
  10  -2  -5   67.56   11.33
  10  -2  -4  155.73   13.83
  10  -2  -3  121.93   12.96
  10  -2  -2   78.22   10.93
  10  -2  -1  150.44   15.08
  10  -2   0  163.11   14.43
  10  -2   1   23.65    9.26
  10  -2   2  144.82   13.92
 -10   2  -3  231.81   15.47
 -10   2  -4   69.72    8.50
 -10   2  -5  116.94   10.63
 -10   2  -6   50.33    7.66
 -10   2  -7   29.01    7.64
 -10   2  -8   94.02   10.70
 -10   2  -9   12.25    6.90
 -10   2 -10   45.82    8.69
 -10   2 -11   91.77   10.28
 -10   2 -12   21.14    7.82
  10  -1 -15   20.20   10.01
  10  -1 -14   14.97    8.99
  10  -1 -13    6.44    6.49
  10  -1 -12   16.71    9.07
  10  -1 -11   54.03    9.44
  10  -1 -10   31.43    9.66
  10  -1  -9   -2.05    7.78
  10  -1  -8    3.16    7.51
  10  -1  -7   10.28    8.30
  10  -1  -6   34.24    7.85
  10  -1  -5   36.16   10.75
  10  -1  -4  105.44   12.01
  10  -1  -3   16.47    7.50
  10  -1  -2   59.19   11.22
  10  -1  -1   14.20    8.91
  10  -1   0   17.36    8.93
  10  -1   1  139.09   14.84
  10  -1   2   34.04   10.06
 -10   1  -4   15.14    5.42
 -10   1  -5   14.45    5.70
 -10   1  -6   29.95    6.59
 -10   1  -7   74.57    9.58
 -10   1  -8    1.73    5.90
 -10   1  -9    3.64    4.71
 -10   1 -10  144.99   12.82
 -10   1 -11    9.19    6.50
 -10   1 -12   49.51    8.08
  10   0 -15    5.23    7.17
  10   0 -14   14.67    7.32
  10   0 -13   10.55    6.82
  10   0 -12   40.45   10.82
  10   0 -11  225.38   16.11
  10   0 -10   12.19    8.72
  10   0  -9    0.31    7.93
  10   0  -8   -3.13    7.63
  10   0  -7   12.91    8.50
  10   0  -6   32.66    9.46
  10   0  -5  261.17   18.66
  10   0  -4    1.04    6.03
  10   0  -3   25.93    8.37
  10   0  -2   30.05    8.28
  10   0  -1    2.65    6.25
  10   0   0   78.16   10.99
  10   0   1  421.97   23.45
  10   0   2  211.07   17.48
  10   0   3  410.78   23.01
 -10   0  -4   34.57    8.67
 -10   0  -5    5.11    6.11
 -10   0  -6  179.49   13.15
 -10   0  -7   59.03    8.83
 -10   0  -8    9.19    6.31
 -10   0  -9   18.39    5.65
 -10   0 -10   68.22    9.58
 -10   0 -11   33.92    8.09
  10   1 -15    2.72    6.60
  10   1 -14   19.75    7.63
  10   1 -13   11.19    7.44
  10   1 -12   28.26   10.27
  10   1 -11   70.66   10.39
  10   1 -10    3.76    8.19
  10   1  -9    1.76    6.33
  10   1  -8    4.37    7.97
  10   1  -7  182.69   15.46
  10   1  -6   54.32   10.45
  10   1  -5    6.53    9.49
  10   1  -4  217.13   17.37
  10   1  -3   53.86   10.03
  10   1  -2   23.58   10.04
  10   1  -1    1.29    8.38
  10   1   0  197.59   16.32
  10   1   1  -10.53    7.52
  10   1   2  289.79   20.22
  10   1   3   36.92   10.33
 -10  -1  -4   61.04    8.97
 -10  -1  -5   54.61    7.67
 -10  -1  -6   61.53    9.28
 -10  -1  -7  104.80   10.72
 -10  -1  -8    8.79    6.15
 -10  -1  -9   86.19   10.00
 -10  -1 -10    8.13    6.01
 -10  -1 -11   19.87    7.01
  10   2 -15   -3.77    6.22
  10   2 -14    8.73    7.11
  10   2 -13   11.47    7.48
  10   2 -12   44.96    9.40
  10   2 -11    9.49    8.86
  10   2 -10   28.71    9.46
  10   2  -9    1.28    6.03
  10   2  -8  100.85   11.08
  10   2  -7    5.89    8.69
  10   2  -6   28.30    9.40
  10   2  -5   -3.51    8.88
  10   2  -4   58.54   10.07
  10   2  -3    1.50    6.37
  10   2  -2  258.47   18.57
  10   2  -1  272.58   19.97
  10   2   0  283.81   19.57
  10   2   1  105.67   12.54
  10   2   2   45.96    9.35
  10   2   3    4.38    8.40
  10   2   4   96.11   12.95
 -10  -2  -5   57.15    9.17
 -10  -2  -6   11.31    5.91
 -10  -2  -7   92.86   10.40
 -10  -2  -8   38.97    7.92
 -10  -2  -9   36.63    7.81
  10   3 -16   -0.22    6.83
  10   3 -14   29.77   10.52
  10   3 -13    2.97    8.62
  10   3 -12   21.07    9.72
  10   3 -11   24.54    9.69
  10   3 -10  210.71   16.50
  10   3  -9   26.08    7.95
  10   3  -8   73.99   11.59
  10   3  -7   15.83    7.14
  10   3  -6   -1.41    5.66
  10   3  -5    0.22    8.69
  10   3  -4   54.88   11.80
  10   3  -3   57.92   10.32
  10   3  -2   40.51   11.94
  10   3  -1  646.88   28.47
  10   3   0   12.28    9.47
  10   3   1   26.51    9.98
  10   3   2    4.64    5.89
  10   3   3   20.70    9.46
  10   3   4    1.15    7.99
 -10  -3  -6   70.73    9.75
 -10  -3  -7    8.22    4.87
  10   4 -15   33.41    8.88
  10   4 -14    2.15    8.77
  10   4 -13   25.63    9.92
  10   4 -12    6.16    9.00
  10   4 -11   81.03   12.42
  10   4 -10  310.08   19.48
  10   4  -9   17.60    9.66
  10   4  -8   16.12    6.92
  10   4  -7  245.17   17.49
  10   4  -6   -2.33    5.74
  10   4  -5   88.71   12.77
  10   4  -4   -1.42    6.34
  10   4  -3  187.90   17.25
  10   4  -2  135.50   14.58
  10   4  -1  469.88   24.66
  10   4   0   24.37   10.37
  10   4   1   57.65   10.58
  10   4   2   17.18    8.86
  10   4   3    1.78    6.27
  10   4   4   14.54    7.01
  10   4   5    5.47    8.35
  10   5 -15   18.81    7.93
  10   5 -14   31.60   10.74
  10   5 -13    6.22    9.14
  10   5 -12    5.79    6.69
  10   5 -11  281.52   17.88
  10   5 -10  116.89   12.05
  10   5  -9    3.64    6.83
  10   5  -8   26.94    7.44
  10   5  -7   43.06   10.65
  10   5  -6   15.30    8.97
  10   5  -5   30.58    7.61
  10   5  -4  127.85   15.16
  10   5  -3    8.75    9.30
  10   5  -2   18.69    7.71
  10   5  -1    6.89    7.25
  10   5   0   86.89   13.39
  10   5   1   77.24   13.08
  10   5   2   -2.13    7.89
  10   6 -15   36.86    9.19
  10   6 -14    5.95    9.18
  10   6 -13    4.27    6.98
  10   6 -12  135.40   14.78
  10   6 -11   70.58   11.94
  10   6 -10    4.28    6.15
  10   6  -9    2.24    6.05
  10   6  -8   22.61    7.22
  10   6  -7    8.46    6.68
  10   6  -6  249.15   16.59
  10   6  -5   75.38   11.59
  10   6  -4  537.82   26.13
  10   6  -3   -9.04    8.49
  10   6  -2   -3.69    9.03
  10   6  -1   66.94   13.07
  10   6   0  216.51   18.54
  10   7 -15   43.81   11.22
  10   7 -14   43.48   11.39
  10   7 -13   17.38    7.92
  10   7 -12   82.09   12.72
  10   7 -11   17.26    9.16
  10   7 -10   10.54    6.85
  10   7  -9    5.90    8.66
  10   7  -8    6.82    8.35
  10   7  -7   -3.75    7.77
  10   7  -6   13.83    8.78
  10   7  -5  262.10   17.86
  10   7  -4   78.99   12.23
  10   7  -3   42.57    9.58
  10   8 -15   20.98    9.60
  10   8 -14   30.85    8.55
  10   8 -13   -0.79    6.40
  10   8 -12    4.55    8.86
  10   8 -11   44.23    8.90
  10   8 -10   -1.54    8.14
  10   8  -9   32.30    7.95
  10   8  -8   -5.95    8.17
  10   8  -7   33.17    9.23
  10   8  -6   43.72   10.29
  10   9 -14   30.34    9.98
  10   9 -13    1.66    8.79
  10   9 -12   26.42    8.35
  10   9 -11   24.44    9.82
  10   9 -10   -2.49    8.08
  10   9  -9   15.58    7.03
  10  10 -13    2.04    8.45
  10  10 -12    9.74    9.23
 -11  13 -11   -2.40    5.93
 -11  12  -7   -1.45    5.33
 -11  12  -8    0.95    5.72
 -11  12  -9    0.53    5.73
 -11  12 -10    1.86    4.45
 -11  12 -11   -2.70    6.15
 -11  12 -12   -8.32    5.93
  11 -11   5   23.25    7.38
 -11  11  -6   -1.55    5.08
 -11  11  -7    5.95    6.31
 -11  11  -8    3.86    4.59
 -11  11  -9    0.11    4.17
 -11  11 -10    1.54    6.23
 -11  11 -12   -3.53    6.62
  11 -10   2    8.58    5.34
  11 -10   3   26.09    8.13
  11 -10   4   58.91    9.76
 -11  10  -6    0.95    5.54
 -11  10  -7   -0.04    5.70
 -11  10  -8   -0.07    6.04
 -11  10  -9    0.64    4.61
 -11  10 -10   -0.25    6.45
 -11  10 -11   -0.98    6.53
 -11  10 -12    0.62    5.34
  11  -9   0    7.22    7.33
  11  -9   1   38.74    7.94
  11  -9   2   20.79    7.94
  11  -9   3    5.56    7.53
  11  -9   4   12.48    6.00
 -11   9  -5   16.90    8.55
 -11   9  -6   10.32    6.67
 -11   9  -7    9.42    6.79
 -11   9  -8   10.29    6.84
 -11   9  -9   -0.25    4.64
 -11   9 -10    0.93    5.07
 -11   9 -11    3.55    5.31
 -11   9 -12    0.00    7.22
  11  -8  -3   17.11    6.69
  11  -8  -2    4.85    5.75
  11  -8  -1   29.41    9.12
  11  -8   0   80.19   11.48
  11  -8   1    4.60    7.03
  11  -8   2    9.27    7.09
  11  -8   3    3.53    6.87
  11  -8   4    6.66    7.52
 -11   8  -5   12.54    6.70
 -11   8  -6   23.51    7.65
 -11   8  -7   -0.08    6.09
 -11   8  -8    2.81    4.82
 -11   8  -9   15.88    7.46
 -11   8 -10    9.08    7.69
 -11   8 -11   -1.39    6.68
 -11   8 -12   37.77    9.61
  11  -7  -6    6.51    7.21
  11  -7  -5   -1.79    7.09
  11  -7  -4    3.76    7.17
  11  -7  -3   98.95   12.38
  11  -7  -2   15.90    8.47
  11  -7  -1   19.96    7.04
  11  -7   0   24.22    8.76
  11  -7   1    3.02    5.30
  11  -7   2   -0.52    5.15
  11  -7   3  118.81   13.36
 -11   7  -4   45.77    8.77
 -11   7  -5   58.85    9.14
 -11   7  -6   25.26    6.69
 -11   7  -7    4.43    4.94
 -11   7  -8    5.52    6.70
 -11   7  -9   23.63    6.59
 -11   7 -10    7.72    7.56
 -11   7 -11    9.02    7.46
 -11   7 -12   19.80    8.53
  11  -6  -8    8.14    8.12
  11  -6  -7   14.10    6.12
  11  -6  -6   -0.33    7.40
  11  -6  -5   22.96    8.58
  11  -6  -4   -3.51    5.35
  11  -6  -3   17.38    8.67
  11  -6  -2    3.47    8.33
  11  -6  -1    4.78    7.53
  11  -6   0   -3.50    6.69
  11  -6   1    4.42    7.19
  11  -6   2   42.28    8.56
  11  -6   3    5.16    7.72
 -11   6  -4  122.86   14.19
 -11   6  -5   14.46    5.69
 -11   6  -6   18.01    7.32
 -11   6  -7   12.70    5.47
 -11   6  -8   58.51    9.71
 -11   6  -9   -0.78    4.69
 -11   6 -10   -6.86    6.37
 -11   6 -11   30.07    7.31
 -11   6 -12    7.25    6.03
  11  -5 -11   15.21    8.88
  11  -5 -10   56.82   10.63
  11  -5  -9    1.10    7.65
  11  -5  -8   14.87    6.81
  11  -5  -7   -4.04    7.42
  11  -5  -6   39.31    9.63
  11  -5  -5    0.14    7.33
  11  -5  -4    5.99    6.58
  11  -5  -3    7.92    8.39
  11  -5  -2   20.81    7.81
  11  -5  -1    7.17    6.19
  11  -5   0   31.74    9.64
  11  -5   1   39.19    9.45
  11  -5   2   49.01    9.48
  11  -5   3    9.64    6.66
 -11   5  -4  149.35   14.25
 -11   5  -5    4.50    6.46
 -11   5  -6  147.50   13.16
 -11   5  -7   38.80    7.58
 -11   5  -8    4.15    6.61
 -11   5  -9   86.41   11.37
 -11   5 -10    7.56    5.75
 -11   5 -11   24.46    8.44
 -11   5 -12    2.46    7.32
  11  -4 -13    9.83    8.10
  11  -4 -12    0.69    8.09
  11  -4 -11    6.48    6.31
  11  -4 -10    0.38    5.83
  11  -4  -9    7.25    6.13
  11  -4  -8   14.29    6.88
  11  -4  -7   11.38    8.63
  11  -4  -6   23.36    9.05
  11  -4  -5    9.13    5.84
  11  -4  -4   -3.69    7.96
  11  -4  -3   43.93    9.19
  11  -4  -2   52.28   10.14
  11  -4  -1   43.65   10.67
  11  -4   0    6.85    6.76
  11  -4   1  258.04   18.21
  11  -4   2   -5.65    7.37
  11  -4   3    2.51    8.09
 -11   4  -4    1.79    6.09
 -11   4  -5   71.35   10.05
 -11   4  -6   18.85    6.16
 -11   4  -7   59.95    8.67
 -11   4  -8   55.96    8.47
 -11   4  -9    4.01    5.15
 -11   4 -10   81.24   11.37
 -11   4 -11    9.00    7.72
  11  -3 -12   10.45    8.95
  11  -3 -11   11.39    6.89
  11  -3 -10   -0.05    8.17
  11  -3  -9   24.82    9.76
  11  -3  -8   69.38   10.83
  11  -3  -7   37.31    8.32
  11  -3  -6    8.77    6.65
  11  -3  -5   51.73   11.22
  11  -3  -4    0.16    8.48
  11  -3  -3    5.18    6.55
  11  -3  -2   10.30    7.04
  11  -3  -1  184.88   16.18
  11  -3   0  137.88   15.46
  11  -3   1  539.79   26.23
  11  -3   2   21.51    9.84
  11  -3   3   27.31    9.96
 -11   3  -4   29.48    8.47
 -11   3  -5   85.12    9.73
 -11   3  -6   29.07    8.40
 -11   3  -7   11.10    5.67
 -11   3  -8   55.42    9.52
 -11   3  -9   -3.05    4.57
 -11   3 -10   69.88   10.44
 -11   3 -11    4.08    7.29
  11  -2 -14   11.29    8.93
  11  -2 -13   14.92    9.45
  11  -2 -12   -2.29    6.03
  11  -2 -11   -5.89    8.18
  11  -2 -10    3.58    8.47
  11  -2  -9   90.34   11.52
  11  -2  -8   86.00   10.57
  11  -2  -7    5.08    6.24
  11  -2  -6   15.05    7.14
  11  -2  -5   46.83    9.33
  11  -2  -4    1.35    8.51
  11  -2  -3   34.29   11.11
  11  -2  -2   20.78    9.96
  11  -2  -1   13.85    7.70
  11  -2   0  137.30   14.50
  11  -2   1  131.05   14.10
  11  -2   2   71.14   12.64
  11  -2   3    8.87    6.94
 -11   2  -4   68.13   10.09
 -11   2  -5   95.50   10.40
 -11   2  -6   15.77    6.10
 -11   2  -7   57.43    9.61
 -11   2  -8   16.18    7.36
 -11   2  -9   24.71    6.73
 -11   2 -10   33.52    8.47
 -11   2 -11   63.17   10.07
  11  -1 -14   10.03    7.13
  11  -1 -13   14.32    7.48
  11  -1 -12    8.24    9.06
  11  -1 -11   -3.69    6.04
  11  -1 -10  173.21   15.79
  11  -1  -9  147.50   13.78
  11  -1  -8    2.18    6.09
  11  -1  -7    3.06    6.24
  11  -1  -6   56.13    9.44
  11  -1  -5   22.48    8.30
  11  -1  -4  312.19   21.08
  11  -1  -3   -5.31    9.68
  11  -1  -2  109.85   14.77
  11  -1  -1   35.05    9.45
  11  -1   0  161.35   16.87
  11  -1   1   -2.04    5.95
  11  -1   2  434.44   25.43
  11  -1   3    2.38    9.33
 -11   1  -5  216.02   16.45
 -11   1  -6   11.33    7.18
 -11   1  -7   65.89    9.12
 -11   1  -8    9.88    5.63
 -11   1  -9   20.18    7.75
 -11   1 -10    0.86    6.54
 -11   1 -11   37.19    8.23
  11   0 -14    8.34    9.65
  11   0 -13   54.39   11.72
  11   0 -12   33.27   10.36
  11   0 -11    2.25    6.80
  11   0 -10  118.41   14.41
  11   0  -9   22.19    7.95
  11   0  -8   11.89    9.22
  11   0  -7   54.52   11.19
  11   0  -6   37.67    8.71
  11   0  -5    7.44    7.38
  11   0  -4   69.36   11.24
  11   0  -3  426.37   25.62
  11   0  -2   56.35   11.20
  11   0  -1    0.57    9.63
  11   0   0    4.73    7.61
  11   0   1  174.48   16.22
  11   0   2   79.08   12.20
  11   0   3   14.86    9.56
  11   0   4   46.11   11.25
 -11   0  -5    9.52    6.78
 -11   0  -6  144.32   12.71
 -11   0  -7   69.31   10.47
 -11   0  -8    5.29    6.66
 -11   0  -9    4.77    5.19
 -11   0 -10    3.20    4.99
  11   1 -13    7.75    9.35
  11   1 -12   63.11   12.22
  11   1 -10   22.91    8.19
  11   1  -9   49.31   10.75
  11   1  -8    4.14    6.49
  11   1  -7   16.33    9.69
  11   1  -6    1.40    6.13
  11   1  -5  192.89   16.69
  11   1  -4   33.36   11.62
  11   1  -3  641.07   29.16
  11   1  -2   49.73   13.09
  11   1  -1   45.49   10.25
  11   1   0   69.40   12.00
  11   1   1  120.75   14.15
  11   1   2    7.62    9.32
  11   1   3    4.65    6.47
  11   1   4    3.64    6.63
 -11  -1  -6   98.36   12.39
 -11  -1  -7    6.02    6.53
 -11  -1  -8   34.55    8.42
 -11  -1  -9   -0.18    6.44
  11   2 -14   12.85    7.65
  11   2 -13   57.86   10.26
  11   2 -12   46.54    9.69
  11   2 -11   11.22    7.13
  11   2 -10   11.01    9.69
  11   2  -9   70.38   11.90
  11   2  -8    2.62    6.56
  11   2  -7   35.67   10.68
  11   2  -6   18.13    7.48
  11   2  -5    3.69   10.35
  11   2  -4  122.79   13.97
  11   2  -3  240.82   20.26
  11   2  -2   12.47   11.05
  11   2  -1   14.12   10.58
  11   2   0  101.51   13.31
  11   2   1    3.93    9.22
  11   2   2    7.99    6.81
  11   2   3   54.58   12.01
  11   2   4    2.35    8.53
  11   2   5   19.59    7.98
 -11  -2  -7   55.24   10.35
 -11  -2  -8   30.15    6.83
  11   3 -14   36.29   11.19
  11   3 -13   27.12    8.35
  11   3 -12    4.37    6.98
  11   3 -11   -0.02    6.66
  11   3 -10   32.78   11.22
  11   3  -9   68.62   12.04
  11   3  -8  116.23   14.15
  11   3  -7   12.88    7.74
  11   3  -6  216.03   17.29
  11   3  -5   11.92   10.17
  11   3  -4   74.53   11.68
  11   3  -3   47.12   12.12
  11   3  -2  200.09   19.63
  11   3  -1   -0.83    9.34
  11   3   0   54.51   12.28
  11   3   1   17.37    8.01
  11   3   2   31.21   10.35
  11   3   3    8.75    9.31
  11   3   4   20.91   10.00
  11   3   5    7.46    9.15
  11   3   6    2.62    6.67
  11   4 -15   23.18    8.58
  11   4 -14   43.81   11.69
  11   4 -13   11.45    9.57
  11   4 -12   -0.86    6.73
  11   4 -11    8.44    7.26
  11   4 -10   60.96   10.38
  11   4  -9   16.14    7.86
  11   4  -8    5.00    6.80
  11   4  -7  171.45   16.16
  11   4  -6   68.76   12.28
  11   4  -5    3.22    9.39
  11   4  -4    8.10   10.16
  11   4  -3    0.02    6.90
  11   4  -2   11.21   10.59
  11   4  -1    4.25   10.18
  11   4   0    1.47    9.38
  11   4   2   11.12    7.40
  11   4   3   12.68    7.33
  11   4   4   -7.69    8.30
  11   5 -14   12.88   10.03
  11   5 -13    4.18    6.94
  11   5 -12    8.79    9.75
  11   5 -11   39.98   11.19
  11   5 -10   39.97   11.32
  11   5  -9   17.07    9.65
  11   5  -8    3.36    6.23
  11   5  -7  143.29   13.81
  11   5  -6   47.38   11.06
  11   5  -5   98.04   13.42
  11   5  -4    3.08    7.46
  11   5  -3   27.70    8.86
  11   5  -2   -1.46    6.81
  11   5  -1    9.73   10.75
  11   5   0    1.72    7.30
  11   5   1   51.10   12.56
  11   5   2    2.27    9.81
  11   6 -14   22.27    8.57
  11   6 -13   14.30   10.03
  11   6 -12    4.69    7.04
  11   6 -11   40.65   11.10
  11   6 -10   30.21   10.53
  11   6  -9    8.62    7.24
  11   6  -8    0.86    6.09
  11   6  -7    6.10    8.89
  11   6  -6   -2.57    8.80
  11   6  -5   76.86   12.34
  11   6  -4   16.83   10.37
  11   6  -3   -3.86    6.72
  11   6  -2   45.56   12.43
  11   6  -1  117.38   16.21
  11   7 -14    5.47    9.38
  11   7 -13   17.80    9.94
  11   7 -12   33.50   10.79
  11   7 -11   12.79    9.82
  11   7 -10   91.11   12.98
  11   7  -9   18.51    9.96
  11   7  -8    9.69    9.03
  11   7  -7    1.95    6.27
  11   7  -6   68.47   12.19
  11   7  -5   21.90    9.94
  11   7  -4   16.79    7.27
  11   8 -13   26.25   10.82
  11   8 -12   12.77    7.58
  11   8 -11   46.39   11.63
  11   8 -10  100.84   13.66
  11   8  -9   34.44    8.84
  11   8  -8    2.29    8.97
  11   8  -7    0.25    5.96
  11   8  -6    4.44    9.09
  11   9 -12    4.48    9.05
  11   9 -11   24.70   10.34
  11   9 -10   53.70   11.81
  11   9  -9    3.75    8.46
 -12  12  -7    4.38    7.89
 -12  12  -8    2.45    6.31
 -12  12  -9    4.73    6.80
 -12  12 -10   -1.18    6.28
  12 -11   5    2.93    6.56
  12 -11   6   18.12    7.90
 -12  11  -7   -3.64    5.95
 -12  11  -8    0.96    6.74
 -12  11  -9   -0.75    4.70
 -12  11 -10    8.33    7.01
 -12  11 -11   -3.37    6.47
  12 -10   2   21.08    8.55
  12 -10   3   38.09    9.05
  12 -10   4   11.74    8.04
  12 -10   5   -2.42    6.70
 -12  10  -6   -3.07    7.61
 -12  10  -7   13.72    7.30
 -12  10  -8    0.30    6.69
 -12  10  -9    6.33    6.97
 -12  10 -10   -0.12    6.92
 -12  10 -11    2.18    6.86
  12  -9  -1   -4.82    4.98
  12  -9   0   -5.56    7.15
  12  -9   1   -5.79    7.45
  12  -9   2   47.29   10.33
  12  -9   4    5.73    7.69
  12  -9   5    3.89    7.60
 -12   9  -6    1.77    5.92
 -12   9  -7    0.95    4.87
 -12   9  -8   -1.83    6.60
 -12   9  -9   -2.12    4.84
 -12   9 -10    2.81    5.30
 -12   9 -11    7.88    6.02
  12  -8  -3   15.87    9.09
  12  -8  -2   11.21    6.68
  12  -8  -1    1.73    8.42
  12  -8   0    2.93    8.04
  12  -8   1   11.92    8.88
  12  -8   2   94.77   12.78
  12  -8   3   14.32    9.08
  12  -8   4  120.84   14.35
 -12   8  -6   13.31    7.41
 -12   8  -7   16.54    8.37
 -12   8  -8    3.64    7.00
 -12   8  -9    5.73    7.43
 -12   8 -10    5.86    7.35
 -12   8 -11   13.22    6.48
  12  -7  -6   11.71    8.36
  12  -7  -5    8.57    6.24
  12  -7  -4   43.03   10.06
  12  -7  -3    3.31    8.48
  12  -7  -2   17.86    7.54
  12  -7  -1   38.89   10.80
  12  -7   0    8.25    9.02
  12  -7   1   -1.35    6.14
  12  -7   2   19.71    8.97
  12  -7   3   43.46    9.65
  12  -7   4   58.12   11.51
 -12   7  -5   42.17   11.09
 -12   7  -6   15.96    7.72
 -12   7  -7    9.67    6.34
 -12   7  -8   28.79    9.21
 -12   7  -9   18.18    8.24
 -12   7 -10    0.48    7.06
 -12   7 -11    8.92    6.14
  12  -6  -9   45.38   10.04
  12  -6  -8   13.17    8.89
  12  -6  -7   -6.76    7.23
  12  -6  -6   -3.19    7.49
  12  -6  -4   10.49    9.52
  12  -6  -3   86.08   13.06
  12  -6  -2   -1.67    6.64
  12  -6  -1  188.09   17.44
  12  -6   0   -7.79    7.95
  12  -6   1   40.30   10.94
  12  -6   2   15.23    8.75
  12  -6   3  132.04   15.36
  12  -6   4    1.05    7.90
 -12   6  -5   17.34    9.97
 -12   6  -6   14.53    7.64
 -12   6  -7    4.87    7.49
 -12   6  -8   84.74   11.83
 -12   6  -9    4.34    7.42
 -12   6 -10   14.50    7.93
 -12   6 -11    0.86    5.12
  12  -5 -11   12.42    7.11
  12  -5 -10    4.11    8.48
  12  -5  -9    6.79    8.27
  12  -5  -8   -4.25    7.83
  12  -5  -7   -1.68    8.02
  12  -5  -6   -2.03    8.05
  12  -5  -5    4.41    6.05
  12  -5  -4   -0.08    6.53
  12  -5  -3    2.20    6.69
  12  -5  -2   38.05    9.65
  12  -5  -1  157.22   15.56
  12  -5   0   16.43    9.79
  12  -5   1   33.91    9.09
  12  -5   2  142.37   15.94
  12  -5   3    5.57    6.43
  12  -5   4    3.97    6.31
 -12   5  -5    4.23    6.67
 -12   5  -6   21.48    8.16
 -12   5  -7   16.08    6.93
 -12   5  -8   64.63   10.93
 -12   5  -9   42.60    9.77
  12  -4 -12   17.82    9.56
  12  -4 -11   16.28    7.30
  12  -4 -10    1.15    6.24
  12  -4  -9   21.56    9.90
  12  -4  -8   11.29    8.66
  12  -4  -7   44.36   10.89
  12  -4  -6   53.56   11.03
  12  -4  -5   -6.96    8.36
  12  -4  -4   65.69   12.82
  12  -4  -3    3.54    9.01
  12  -4  -2   84.92   12.89
  12  -4  -1   21.11    8.35
  12  -4   0  269.69   21.29
  12  -4   1    9.05    9.31
  12  -4   2   39.57   11.03
  12  -4   3   22.24    9.39
  12  -4   4   -2.38    6.00
 -12   4  -5    8.76    9.45
 -12   4  -6   19.86    7.99
 -12   4  -7   20.61    7.31
 -12   4  -8   11.19    6.16
 -12   4  -9   63.11   10.67
 -12   4 -10   -2.75    7.07
  12  -3 -12   25.30    9.92
  12  -3 -11    2.79    6.58
  12  -3 -10    0.22    8.57
  12  -3  -9   30.57   10.42
  12  -3  -8   25.59    7.70
  12  -3  -7   20.94    7.94
  12  -3  -6   16.19    9.67
  12  -3  -5   83.80   13.66
  12  -3  -4   18.47   10.37
  12  -3  -3   13.46    7.98
  12  -3  -2   42.12   10.33
  12  -3  -1    7.42    9.36
  12  -3   0   79.61   13.94
  12  -3   1   29.47    8.86
  12  -3   2   -6.88    5.48
  12  -3   3   17.41    9.42
  12  -3   4   42.07   11.30
 -12   3  -5   56.84   12.40
 -12   3  -6   51.37    8.70
 -12   3  -7   22.75    6.90
 -12   3  -8    0.00    5.36
 -12   3  -9   14.59    6.36
 -12   3 -10    1.30    7.20
  12  -2 -13   15.04    9.95
  12  -2 -12   17.68    7.95
  12  -2 -11    3.72    8.98
  12  -2 -10    9.15    7.06
  12  -2  -9   14.36    9.83
  12  -2  -8   67.26   10.52
  12  -2  -7   15.83    7.82
  12  -2  -6    7.54    9.06
  12  -2  -5  373.20   24.25
  12  -2  -4   94.24   13.00
  12  -2  -3   70.27   13.66
  12  -2  -2    0.52    7.64
  12  -2  -1  185.15   18.58
  12  -2   0   -1.10    6.69
  12  -2   1   31.56   10.96
  12  -2   2    0.47    8.87
  12  -2   3   16.78    7.79
  12  -2   4   33.02    9.22
 -12   2  -6   71.12   11.29
 -12   2  -7    9.56    5.80
 -12   2  -8    0.43    5.67
 -12   2  -9   18.55    8.28
 -12   2 -10    1.07    5.30
  12  -1 -13    2.52    6.96
  12  -1 -12   27.59   10.67
  12  -1 -11   10.01    9.55
  12  -1 -10   -0.25    6.74
  12  -1  -9   48.14   11.24
  12  -1  -8    7.41    7.19
  12  -1  -7    3.32    9.18
  12  -1  -6   10.45    7.06
  12  -1  -5   61.53   11.13
  12  -1  -4   33.00   11.49
  12  -1  -3  108.35   14.00
  12  -1  -2   50.87   11.60
  12  -1  -1   10.90   10.03
  12  -1   0   -1.89    9.44
  12  -1   1   16.40   10.05
  12  -1   2   13.20    7.66
  12  -1   3   22.49    9.13
  12  -1   4   18.36    9.80
  12  -1   5   31.22    9.09
 -12   1  -6   69.34   11.58
 -12   1  -7    1.84    5.43
 -12   1  -8    2.25    6.82
 -12   1  -9   14.74    7.97
  12   0 -13   18.86    8.17
  12   0 -12   11.89   10.05
  12   0 -11   67.13   12.32
  12   0 -10   73.78   11.30
  12   0  -9   50.19    9.81
  12   0  -8   41.96   11.57
  12   0  -7    5.16    6.88
  12   0  -6   23.23   10.12
  12   0  -5   49.58   10.93
  12   0  -4  288.71   22.17
  12   0  -3   44.32   12.84
  12   0  -2   91.04   14.14
  12   0  -1    3.52    7.69
  12   0   0   27.66    9.54
  12   0   1   23.04   11.12
  12   0   2   84.47   12.80
  12   0   3   11.45    8.03
  12   0   4   12.25    7.73
  12   0   5    3.69    6.71
 -12   0  -7    7.58    8.47
 -12   0  -8   28.08    8.21
 -12   0  -9    6.37    7.47
  12   1 -13   33.26    9.56
  12   1 -12    6.74    7.59
  12   1 -11    5.49    7.08
  12   1 -10   10.66    9.65
  12   1  -9   28.83   10.00
  12   1  -8   64.49   12.59
  12   1  -7    6.20    7.27
  12   1  -6    3.66    9.18
  12   1  -5   16.71   11.48
  12   1  -4   56.81   11.15
  12   1  -3    3.58    7.92
  12   1  -2   13.90    9.04
  12   1  -1   26.24    9.37
  12   1   0   58.91   11.59
  12   1   1   88.87   14.76
  12   1   2   -2.14    6.42
  12   1   3   -0.30    6.74
  12   1   4    3.65    9.35
  12   1   5   -8.30    8.64
  12   1   6   13.80   10.13
 -12  -1  -8   12.80    9.20
  12   2 -12   33.11   11.17
  12   2 -11   -1.67    9.14
  12   2 -10   -0.18    9.72
  12   2  -9  102.06   13.88
  12   2  -8  133.22   15.82
  12   2  -7   12.50    7.84
  12   2  -6   -0.67    6.59
  12   2  -5   99.21   15.84
  12   2  -4    1.72   10.50
  12   2  -3    4.28   10.27
  12   2  -2   85.52   15.54
  12   2  -1    3.99    7.83
  12   2   0    6.42   10.57
  12   2   1   12.72    8.51
  12   2   2    5.35   10.07
  12   2   3   12.31    9.52
  12   2   4   18.05    8.57
  12   2   5   34.69   11.23
  12   2   7    8.62    9.55
  12   3 -13   25.50   10.81
  12   3 -12    0.56    9.42
  12   3 -11   10.84    9.96
  12   3 -10    3.60    9.83
  12   3  -9   77.87   12.69
  12   3  -8   18.57   10.65
  12   3  -7   36.65   11.58
  12   3  -6   19.52   10.26
  12   3  -5    2.27    9.93
  12   3  -4   23.87   11.54
  12   3  -3   16.65   11.40
  12   3  -2   12.12    8.77
  12   3  -1   26.84   12.75
  12   3   0    0.15    7.28
  12   3   1    4.33   10.10
  12   3   2   32.41   11.96
  12   3   3   15.92   10.28
  12   3   4   -1.49    6.57
  12   3   5   39.00   12.56
  12   3   6    7.81   10.18
  12   4 -13    4.06    9.75
  12   4 -12   17.24   10.53
  12   4 -11   -0.88    6.72
  12   4 -10   -1.29    7.17
  12   4  -9   55.45   10.25
  12   4  -8   25.00   11.05
  12   4  -7   22.78   10.68
  12   4  -6   17.18   10.31
  12   4  -5   18.00   10.74
  12   4  -4   27.25    9.80
  12   4  -3   -5.25    7.03
  12   4  -2   18.06   11.25
  12   4   0   -3.22    9.99
  12   4   1   11.13   11.36
  12   4   2   53.13   13.44
  12   4   3   20.20   10.99
  12   5 -13    3.59   10.17
  12   5 -12    5.48    7.38
  12   5 -11    1.36    9.59
  12   5 -10    8.93   10.62
  12   5  -9   -1.88    6.87
  12   5  -8    0.48    9.59
  12   5  -7   19.76   10.52
  12   5  -6    1.15    9.13
  12   5  -5   26.35    8.37
  12   5  -4   21.29   12.09
  12   5  -3    0.21    9.96
  12   5  -2   -7.30   10.44
  12   5  -1   -1.46    7.95
  12   5   0   17.56   11.65
  12   5   1   -4.60    9.69
  12   6 -13   -2.35    6.90
  12   6 -12   33.95   11.58
  12   6 -11   -2.10    6.83
  12   6 -10   14.70   10.49
  12   6  -9    4.69    7.59
  12   6  -8    6.89    9.65
  12   6  -7   49.66   10.38
  12   6  -6   12.11   10.19
  12   6  -5   14.16    9.77
  12   6  -4   63.14   13.46
  12   6  -3   -2.69    9.87
  12   6  -2   -8.25    9.63
  12   7 -12   10.39   10.19
  12   7 -11   -0.94    9.51
  12   7 -10   -0.22    6.55
  12   7  -9   -4.10    9.90
  12   7  -8   88.29   12.05
  12   7  -7   42.84   12.06
  12   7  -6   -5.90    9.44
  12   7  -5   17.63   10.45
  12   7  -4    9.42    9.94
  12   8 -11    1.54    9.53
  12   8 -10    8.76    9.81
  12   8  -9   59.48   12.97
  12   8  -8   58.99   12.48
  12   8  -7   12.39   10.23
  13 -11   5   -1.66    7.57
  13 -11   6    9.14    7.92
  13 -11   7    5.40    5.71
 -13  11  -8    3.42    6.54
  13 -10   2   37.27    9.94
  13 -10   3   19.25    7.33
  13 -10   4   -0.97    5.07
  13 -10   5   -0.91    7.71
  13 -10   6    1.00    7.60
 -13  10  -7    2.40    8.33
 -13  10  -8    4.71    5.70
 -13  10  -9    4.53    7.79
  13  -9  -1    7.15    8.79
  13  -9   0    1.95    8.94
  13  -9   1   56.77   10.23
  13  -9   2    6.92    8.82
  13  -9   3   31.55    9.76
  13  -9   4    8.23    8.84
  13  -9   5   14.21    8.60
  13  -9   6   31.34    9.83
 -13   9  -7    4.85    9.13
 -13   9  -8    8.54    6.01
 -13   9  -9   -2.72    7.28
  13  -8  -4    0.44    7.49
  13  -8  -3   49.73   11.58
  13  -8  -2    3.89    9.02
  13  -8  -1   11.27    9.88
  13  -8   0   22.81   10.14
  13  -8   1    7.58    8.93
  13  -8   2    5.75    6.68
  13  -8   3    7.16    6.29
  13  -8   4   11.08    7.46
  13  -8   5   -5.51    7.83
 -13   8  -7    7.07    7.70
 -13   8  -8   17.43    8.53
 -13   8  -9   -0.91    7.74
  13  -7  -6    2.65    8.60
  13  -7  -5   -2.53    8.11
  13  -7  -4   32.20   10.14
  13  -7  -3   60.76   12.37
  13  -7  -2  120.27   15.13
  13  -7  -1    7.52   10.32
  13  -7   0   46.01   11.76
  13  -7   1    8.08    9.51
  13  -7   2   -5.06    8.41
  13  -7   3   -1.33    5.72
  13  -7   4   53.61   11.88
  13  -7   5    0.53    6.01
 -13   7  -6    6.98    7.33
 -13   7  -7   26.99    9.56
 -13   7  -8    6.56    5.72
 -13   7  -9   -0.05    5.56
  13  -6  -9    6.64    6.58
  13  -6  -8    9.26    8.86
  13  -6  -7    5.91    8.58
  13  -6  -6   -7.66    8.05
  13  -6  -5   -0.58    8.34
  13  -6  -4   14.88   10.63
  13  -6  -3   11.16   10.14
  13  -6  -2   80.69   12.32
  13  -6  -1    9.06   10.38
  13  -6   0    3.73    7.10
  13  -6   1   -1.09    9.03
  13  -6   2   11.01    7.64
  13  -6   3   24.90    8.74
  13  -6   4   -0.25    8.58
  13  -6   5   -4.72    8.05
 -13   6  -6    2.13    7.31
 -13   6  -7   36.91    9.97
 -13   6  -8    5.96    6.03
 -13   6  -9    6.98    8.51
  13  -5 -10   16.30    9.51
  13  -5  -9    6.18    6.82
  13  -5  -8    8.36    8.96
  13  -5  -7   33.16   10.86
  13  -5  -6   42.53   11.02
  13  -5  -5   19.38    9.99
  13  -5  -4   -0.34    7.60
  13  -5  -3   64.74   13.40
  13  -5  -2   23.53    9.36
  13  -5  -1   30.10   11.57
  13  -5   0   28.73    9.61
  13  -5   1   13.13    8.15
  13  -5   2   39.58    9.75
  13  -5   3   23.68   10.47
  13  -5   5   -2.07    8.22
 -13   5  -6   -5.42    6.40
 -13   5  -7   22.40    9.57
 -13   5  -8    3.14    7.79
 -13   5  -9   21.90    9.46
  13  -4 -11    6.61    9.27
  13  -4 -10   10.74    9.10
  13  -4  -9   -2.74    6.69
  13  -4  -8   -6.46    8.35
  13  -4  -7   55.50   10.22
  13  -4  -6    3.52    6.95
  13  -4  -5   18.41   10.35
  13  -4  -4   46.64   10.72
  13  -4  -3   -1.18    9.96
  13  -4  -2   -2.89    6.92
  13  -4  -1   30.37   11.13
  13  -4   0   13.99   10.56
  13  -4   1    4.16    9.40
  13  -4   2   47.06   10.26
  13  -4   3   15.26   10.23
  13  -4   4   16.17    9.85
  13  -4   5    6.33    9.07
 -13   4  -6    1.65    6.74
 -13   4  -7    9.65    8.02
 -13   4  -8    3.12    5.78
  13  -3 -11    6.16    9.65
  13  -3 -10    1.43    6.93
  13  -3  -9   -7.03    8.67
  13  -3  -8   12.18    7.47
  13  -3  -7  103.90   14.43
  13  -3  -6   60.31   10.71
  13  -3  -5   15.41   11.18
  13  -3  -4   63.73   11.87
  13  -3  -3    8.06   10.64
  13  -3  -2   -1.00   10.40
  13  -3  -1   -0.42    9.28
  13  -3   0   19.54    8.62
  13  -3   1   -7.19    8.77
  13  -3   2    9.48    7.17
  13  -3   3   17.03   10.91
  13  -3   4   26.61   10.56
  13  -3   5    6.10    7.27
 -13   3  -7   33.89   11.93
 -13   3  -8    1.06    7.66
  13  -2 -11   -4.88    6.61
  13  -2 -10    7.57    7.52
  13  -2  -9    2.86    9.51
  13  -2  -8   17.01    8.10
  13  -2  -7   -2.32    9.39
  13  -2  -6   14.02   10.00
  13  -2  -5    3.28    7.32
  13  -2  -4   10.41   10.76
  13  -2  -3   18.09   11.28
  13  -2  -2    8.74    8.70
  13  -2  -1   -3.45    6.89
  13  -2   0   15.04   11.07
  13  -2   1    2.73    9.87
  13  -2   2    1.20    9.31
  13  -2   4   21.42    8.58
  13  -2   5    5.33    9.93
  13  -2   6   -8.26    5.71
 -13   2  -7    4.77    9.95
 -13   2  -8   15.74    9.04
  13  -1 -12   -3.92    9.62
  13  -1 -11   13.75    7.77
  13  -1 -10   36.17    9.72
  13  -1  -9   33.66   10.85
  13  -1  -8    9.83   10.55
  13  -1  -7   11.21    7.91
  13  -1  -6    7.94    7.53
  13  -1  -5    7.59   11.32
  13  -1  -4   93.98   15.53
  13  -1  -3   11.18    8.56
  13  -1  -2   16.23    9.50
  13  -1  -1    8.84   10.56
  13  -1   0   10.18   11.22
  13  -1   2   34.84   10.31
  13  -1   3   46.02   10.76
  13  -1   4   33.11   10.53
  13  -1   5   11.73   10.99
  13  -1   6   -3.92    7.13
  13   0 -12   -5.08    9.48
  13   0 -11   20.25   10.80
  13   0 -10   12.35   10.91
  13   0  -9   15.75    7.72
  13   0  -8    6.05    7.60
  13   0  -7   -3.23    7.08
  13   0  -6   20.16   10.57
  13   0  -5   15.44   12.04
  13   0  -4   -2.33   10.39
  13   0  -3   24.06   12.56
  13   0  -2   10.31   11.85
  13   0  -1   16.38    9.47
  13   0   0    2.28   10.96
  13   0   1   -4.84    7.32
  13   0   2    8.78   10.77
  13   0   3   82.54   13.30
  13   0   4   -0.88    7.60
  13   0   5   21.51   11.05
  13   0   6    2.98   10.19
  13   0   7    5.55    9.75
  13   1 -12    2.89    7.53
  13   1 -10    9.21    8.05
  13   1  -9    9.49    7.39
  13   1  -8   16.66    8.33
  13   1  -7   69.59   11.77
  13   1  -6   84.11   14.11
  13   1  -4   20.97    9.80
  13   1  -3   86.39   14.21
  13   1  -2   -5.27    7.62
  13   1  -1   29.93   13.17
  13   1   0    1.19    7.73
  13   1   1   32.43   10.65
  13   1   2   32.09   10.74
  13   1   3   27.87    9.78
  13   1   4   12.02   11.24
  13   1   6   -1.60    6.99
  13   2 -12    4.71    9.93
  13   2 -11    2.72    9.93
  13   2 -10   -4.99    7.10
  13   2  -9   -2.60    6.81
  13   2  -8   26.79    9.50
  13   2  -7   95.14   13.22
  13   2  -6   14.96    8.43
  13   2  -5   17.34    9.02
  13   2  -4   18.53   11.75
  13   2  -3   10.22   11.89
  13   2  -2    6.34    8.85
  13   2  -1   27.91   13.30
  13   2   0   83.15   16.23
  13   2   2   17.44   12.69
  13   2   3    8.41   10.92
  13   2   4   40.27   12.37
  13   2   5   16.80    9.03
  13   3 -12    8.28   10.55
  13   3 -11   -1.17    9.82
  13   3 -10   -3.29    7.42
  13   3  -9    7.14    7.48
  13   3  -8   72.89   14.30
  13   3  -7    3.71   10.65
  13   3  -6    4.08    7.92
  13   3  -5   -2.30    7.31
  13   3  -4  -10.69   10.75
  13   3  -3   10.89    9.13
  13   3  -1    8.82    9.93
  13   3   0  167.91   18.86
  13   3   1    4.76    9.23
  13   3   2    4.21    8.67
  13   3   3   19.89   12.17
  13   3   4   62.35   14.33
  13   4 -11    1.90    7.36
  13   4 -10   19.13   11.56
  13   4  -9   15.01   10.61
  13   4  -8   22.58    9.42
  13   4  -7    2.23   10.62
  13   4  -6   19.74   11.29
  13   4  -5   -1.58    7.12
  13   4  -4   -8.71   11.14
  13   4  -3   -2.27   11.45
  13   4  -2    3.65    9.14
  13   4  -1  126.97   19.25
  13   4   1    4.95    8.86
  13   4   2    4.83   12.33
  13   4   3   38.18   13.71
  13   5 -11   35.83   12.09
  13   5 -10   32.63   10.08
  13   5  -9   -8.14    9.82
  13   5  -8   -8.61    7.03
  13   5  -7   29.24   12.21
  13   5  -6   13.85    8.87
  13   5  -5   26.69   11.96
  13   5  -4    0.31   11.83
  13   5  -3   54.33   12.66
  13   5  -1   70.65   16.07
  13   5   0   23.06   14.03
  13   6 -10    3.76    7.86
  13   6  -9   -7.45   10.04
  13   6  -8   -0.97    9.97
  13   6  -7   29.55    9.78
  13   6  -6    1.77   10.90
  13   6  -5    1.84   10.73
  13   6  -4   33.11   10.05
  13   6  -3   13.98    9.99
  13   6  -2   -1.92   11.17
  13   7  -9   -9.66    7.06
  13   7  -8   -5.67    9.34
  13   7  -7    5.37   10.73
  13   7  -6   12.81   11.47
  13   7  -5    1.74   10.90
  14 -11   5    1.11    8.07
  14 -11   6    8.62    7.33
  14 -10   2   19.95   10.43
  14 -10   3    7.46    9.08
  14 -10   4    5.10    8.34
  14 -10   6    0.59    8.27
  14 -10   7    5.43    8.39
  14  -9  -1   -2.20    9.16
  14  -9   0   -3.78    7.20
  14  -9   1    4.81    8.93
  14  -9   2   -5.75    8.20
  14  -9   3    6.97    9.14
  14  -9   4   -4.03    5.79
  14  -9   5   16.76    9.85
  14  -9   6    3.96    8.67
  14  -9   7    4.98    6.90
  14  -8  -4    1.27    8.58
  14  -8  -3    8.10   10.13
  14  -8  -2   18.47    8.12
  14  -8  -1    4.20   10.05
  14  -8   0    0.69    9.93
  14  -8   1    8.25    7.46
  14  -8   2    3.71    6.88
  14  -8   3    0.97    8.81
  14  -8   4   10.68    7.11
  14  -8   5   30.53   10.52
  14  -8   6   -9.85    8.13
  14  -8   7   -3.56    5.89
  14  -7  -6   -1.69    6.30
  14  -7  -5   -1.56    8.49
  14  -7  -4   -0.08    8.86
  14  -7  -3    5.64    7.65
  14  -7  -2   -3.77    9.77
  14  -7  -1   16.17    8.83
  14  -7   0    9.34    8.02
  14  -7   1   18.67   10.78
  14  -7   2   12.01    8.08
  14  -7   3    5.05    9.49
  14  -7   4    0.34    6.67
  14  -7   5    8.45    7.00
  14  -7   6    4.23    8.87
  14  -6  -8   15.42   10.07
  14  -6  -7    9.36    9.53
  14  -6  -6    7.25    7.32
  14  -6  -5   -4.68    8.57
  14  -6  -4   -0.84   10.05
  14  -6  -3   14.58   11.08
  14  -6  -2   21.09    9.14
  14  -6  -1    8.66    8.57
  14  -6   0   -0.40    7.11
  14  -6   1    5.06    7.52
  14  -6   2   -0.02    7.15
  14  -6   3   13.09    9.54
  14  -6   4    0.60    9.60
  14  -6   5   19.63   10.57
  14  -6   6   -2.03    6.45
  14  -5  -9   -0.99    6.62
  14  -5  -8   -1.29    8.84
  14  -5  -7   -4.04    6.52
  14  -5  -6   11.79   10.23
  14  -5  -5   14.64    7.70
  14  -5  -4    5.95   10.89
  14  -5  -3   36.17   10.21
  14  -5  -2    4.06    8.00
  14  -5  -1    8.73    8.73
  14  -5   0    0.42    7.36
  14  -5   1    1.14    7.47
  14  -5   2    6.94   10.57
  14  -5   3   13.20   10.07
  14  -5   4    0.19   10.06
  14  -5   5    8.73    9.79
  14  -5   6    1.91    6.92
  14  -4  -9   -2.64    9.77
  14  -4  -8    3.75    6.94
  14  -4  -7   -5.61    9.51
  14  -4  -6   64.59   11.52
  14  -4  -5   10.62   10.69
  14  -4  -4   -0.17   10.80
  14  -4  -3   -6.30   10.18
  14  -4  -2    4.07    8.35
  14  -4  -1   13.54   12.03
  14  -4   0   20.20   11.89
  14  -4   1   14.55    8.53
  14  -4   2   35.80   12.43
  14  -4   3    1.37    9.50
  14  -4   4    8.06   10.78
  14  -4   5   -1.35    9.23
  14  -4   6   45.97   12.58
  14  -4   7    2.34    6.72
  14  -3  -9    0.18    7.29
  14  -3  -8   -0.17   10.02
  14  -3  -7    6.72   10.52
  14  -3  -6   16.11    8.62
  14  -3  -5   -1.64    7.13
  14  -3  -4    3.84    8.27
  14  -3  -3    5.85   11.59
  14  -3  -2    2.31    8.47
  14  -3  -1   -2.03    8.03
  14  -3   0    5.02   10.83
  14  -3   1   47.13   11.84
  14  -3   2   15.38   11.53
  14  -3   3   16.13   10.48
  14  -3   4    0.28   10.30
  14  -3   5    2.81    7.18
  14  -3   6    7.85    8.18
  14  -2 -10   -0.14    7.44
  14  -2  -9    7.63    7.88
  14  -2  -8    4.64    7.81
  14  -2  -7    7.45   10.67
  14  -2  -6   -1.97   10.00
  14  -2  -5   17.93   12.03
  14  -2  -4    5.95   11.43
  14  -2  -3    4.63   11.35
  14  -2  -2    9.44   12.41
  14  -2  -1   21.68   10.14
  14  -2   0   20.28   12.14
  14  -2   1   74.17   13.88
  14  -2   2    4.09    8.25
  14  -2   3   37.93   10.84
  14  -2   4    6.16   11.02
  14  -2   5   30.71   10.67
  14  -2   6    0.08    9.89
  14  -1 -10  -16.04    9.61
  14  -1  -9   39.57   12.16
  14  -1  -8    6.47    7.97
  14  -1  -7   -6.10    7.21
  14  -1  -6    6.23    7.91
  14  -1  -5   11.32    9.04
  14  -1  -4   16.66   12.49
  14  -1  -3    3.22   11.95
  14  -1  -2   38.91   14.58
  14  -1  -1    9.11    9.14
  14  -1   0   16.06   10.00
  14  -1   1   10.21   11.88
  14  -1   2   23.29   12.95
  14  -1   3   32.57   12.90
  14  -1   4    9.74    8.41
  14  -1   5   10.37    9.02
  14  -1   6   13.40   10.58
  14   0 -10   22.41   11.82
  14   0  -9   42.92   10.34
  14   0  -8   -4.61    7.29
  14   0  -7    0.38    8.01
  14   0  -6   -3.35    7.37
  14   0  -5   53.75   12.31
  14   0  -4   24.35   13.87
  14   0  -3   10.09   12.77
  14   0  -2  100.33   15.97
  14   0  -1   12.19   13.28
  14   0   0   44.93   14.83
  14   0   1   -4.33   12.12
  14   0   2   73.81   16.53
  14   0   3    8.97   11.54
  14   0   4   19.60   11.50
  14   0   5   -2.88    7.42
  14   1 -10    6.51   11.19
  14   1  -9    0.17   10.21
  14   1  -8    0.72    8.20
  14   1  -7   -3.32    7.93
  14   1  -6   16.57    9.19
  14   1  -5    3.12   12.40
  14   1  -4    9.67    9.75
  14   1  -3   64.35   16.15
  14   1  -2   29.72   11.30
  14   1  -1   14.72   14.69
  14   1   0   27.38   14.05
  14   1   1   22.07   14.26
  14   1   2   -2.09   11.79
  14   1   3    0.93    8.46
  14   1   4    4.64   10.97
  14   2  -9    3.63   10.51
  14   2  -8   19.69    9.67
  14   2  -7   22.60   12.81
  14   2  -6   -0.14   10.85
  14   2  -5   20.15   10.03
  14   2  -4   -2.72   12.40
  14   2  -3   65.77   13.89
  14   2  -2   17.22   13.82
  14   2  -1  156.85   21.94
  14   2   0    8.60   13.61
  14   2   1   51.44   15.78
  14   2   2    3.37    8.72
  14   2   3   12.04   12.47
  14   3  -9    2.93    8.05
  14   3  -8   -1.00   11.35
  14   3  -7   39.44   11.26
  14   3  -6   16.62   12.48
  14   3  -5   13.07    9.48
  14   3  -4   -1.17   13.20
  14   3  -3   -3.51    8.81
  14   3  -2   22.23   11.65
  14   3   0    8.86   11.07
  14   3   1   -1.20   12.21
  14   3   2   -0.09   11.83
  14   4  -9   23.89   11.92
  14   4  -8   14.06    9.17
  14   4  -7   -3.02   11.13
  14   4  -6   92.68   16.29
  14   4  -5    7.74    8.86
  14   4  -3   -5.46   12.41
  14   4  -2   53.82   16.16
  14   4  -1   11.80   13.45
  14   4   0    8.80   13.56
  14   5  -8   -2.89    7.51
  14   5  -7   20.13    9.86
  14   5  -6   68.29   15.05
  14   5  -5    9.34   11.98
  14   5  -4   -0.13   11.70
  14   5  -3   21.45   14.57
  14   5  -2   -0.65   12.44
  15  -9  -1   -3.90   10.13
  15  -9   0    8.99   12.04
  15  -9   1  -10.85    9.63
  15  -9   2   12.82   10.84
  15  -9   3   19.33    9.01
  15  -9   4   12.67   10.00
  15  -8  -3   14.43   11.53
  15  -8  -2   -4.60    7.08
  15  -8  -1   76.21   14.88
  15  -8   0    0.71   10.76
  15  -8   1    2.86    7.87
  15  -8   2    1.52   10.55
  15  -8   3    3.69    7.77
  15  -8   4   -4.67    9.11
  15  -7  -4   -7.34    6.21
  15  -7  -3    6.86   11.08
  15  -7  -2    2.27   10.66
  15  -7  -1    2.23   11.27
  15  -7   0    7.61   11.89
  15  -7   1   -2.43    7.67
  15  -7   2   15.73   11.46
  15  -7   3    7.02    8.08
  15  -7   4   33.02   10.11
  15  -6  -5   -0.41    9.74
  15  -6  -4    3.78   10.92
  15  -6  -3   13.27   11.98
  15  -6  -2    2.68   11.29
  15  -6  -1   -6.20   11.51
  15  -6   0   13.98   12.01
  15  -6   1    8.60    9.04
  15  -6   2   -6.62   10.42
  15  -6   3   11.22   11.22
  15  -6   4   -3.72    9.38
  15  -5  -6    3.89   10.10
  15  -5  -5    1.29   10.08
  15  -5  -4   -1.59   11.46
  15  -5  -3    2.77   11.60
  15  -5  -2   -0.47   11.54
  15  -5  -1   36.70   14.49
  15  -5   0   16.66    9.75
  15  -5   1   49.30   14.91
  15  -5   2    6.83    8.82
  15  -5   3    5.80    8.33
  15  -5   4    4.65   10.17
  15  -4  -7   -2.08   10.59
  15  -4  -6   -8.64   10.28
  15  -4  -5   12.68   11.28
  15  -4  -4    3.56   12.63
  15  -4  -3   -4.96   11.18
  15  -4  -2    1.56   11.91
  15  -4  -1    5.22   10.16
  15  -4   0   17.52   12.57
  15  -4   1   39.84   11.79
  15  -4   2   17.13   10.31
  15  -4   3    0.86    8.45
  15  -4   4   11.28   10.47
  15  -3  -7   11.76   11.96
  15  -3  -6    0.06   11.05
  15  -3  -5   16.81   12.57
  15  -3  -4   24.55   13.73
  15  -3  -3    0.45    8.89
  15  -3  -2    5.71   12.44
  15  -3  -1   -5.04    9.37
  15  -3   0   99.36   17.93
  15  -3   1    2.76    8.98
  15  -3   2   11.47    9.68
  15  -3   3   -1.53   11.10
  15  -2  -7   -2.60    8.38
  15  -2  -6    5.39    8.72
  15  -2  -5   11.02    8.92
  15  -2  -3    2.19   12.49
  15  -2  -2    9.75    9.76
  15  -2  -1   41.51   13.41
  15  -2   0   22.28   14.02
  15  -2   1    9.93   13.14
  15  -2   2    4.85   12.27
  15  -2   3   -2.11    8.12
  15  -1  -7   -3.95   11.75
  15  -1  -6    6.11   11.56
  15  -1  -5   36.39   11.42
  15  -1  -4   44.39   15.45
  15  -1  -3   37.25   12.30
  15  -1  -2    0.23   13.59
  15  -1  -1   54.92   14.67
  15  -1   0    5.44   10.13
  15  -1   1    7.68    9.95
  15  -1   2    0.81    8.86
  15  -1   3    7.53   12.05
  15   0  -6   -8.82   10.91
  15   0  -5    1.64    8.81
  15   0  -4   -4.38   12.91
  15   0  -3   50.40   13.42
  15   0  -2   16.09   11.08
  15   0  -1    8.76   14.34
  15   0   0   -3.31   12.45
  15   0   1   -3.14    9.20
  15   0   2    4.14    9.25
  15   1  -6    3.69    9.11
  15   1  -5    2.47   12.78
  15   1  -4   49.70   13.85
  15   1  -3    9.17   13.50
  15   1  -2   13.32   14.43
  15   1  -1   -1.64   14.10
  15   1   0    9.20   14.36
  15   1   1   -8.08    8.56
  15   2  -6   18.97   13.36
  15   2  -5    5.16    9.14
  15   2  -4    9.72   14.34
  15   2  -3   -0.75   13.04
  15   2  -2    1.66   13.44
  15   2  -1   -3.63   13.63
  15   3  -5   26.84   10.52
  15   3  -4    9.40   14.00
   0   0  -2    9.32    1.17
   0   0  -3 1465.83   16.97
   0   0  -4  209.66    6.50
   0   0  -5    2.63    1.88
   0   0  -6  612.00   13.19
   0   0  -7  283.21    9.75
   0   0  -8   32.56    4.82
   0   0  -9  460.34   14.44
   0   0 -10   10.34    4.04
   0   0 -11   91.52    7.97
   0   1 -11   51.27    6.13
   0   1 -10  149.40    8.41
   0   1  -9 1326.86   22.20
   0   1  -8  100.54    6.10
   0   1  -7   32.39    3.38
   0   1  -6  353.57    8.76
   0   1  -5  799.01   11.84
   0   1  -4 1047.98   12.59
   0  -1  -1   42.41    2.37
   0  -1  -2   30.33    2.37
   0  -1  -3  206.94    6.95
   0  -1  -4   30.80    2.96
   0  -1  -5   62.49    4.41
   0  -1  -6  439.69   12.40
   0  -1  -7  457.72   13.70
   0  -1  -8    4.76    3.54
   0  -1  -9    1.83    3.70
   0  -1 -10  228.57   11.83
   0  -1 -11  218.65   12.46
   0  -1 -12    0.86    4.99
   0   2  -9   18.78    3.53
   0   2  -8  404.96    9.69
   0   2  -6   11.24    1.77
   0  -2   1 3153.69   27.14
   0  -2   0  238.00    6.01
   0  -2  -1  696.65   12.07
   0  -2  -2  113.31    5.47
   0  -2  -3  485.31   11.78
   0  -2  -4  376.38   11.35
   0  -2  -5   58.41    5.05
   0  -2  -6 1112.86   21.84
   0  -2  -7  222.57   10.36
   0  -2  -8  163.03   10.11
   0  -2  -9   41.36    6.60
   0  -2 -10  160.99   11.03
   0  -2 -11  124.61   10.64
   0  -2 -12   -2.80    4.95
   0   3  -7    4.54    1.21
   0  -3   2  661.11    9.25
   0  -3   1   20.61    2.16
   0  -3   0    4.23    1.47
   0  -3  -1  221.89    7.55
   0  -3  -2    9.24    2.35
   0  -3  -3   25.40    3.71
   0  -3  -4   96.19    6.08
   0  -3  -5 1560.95   26.40
   0  -3  -6  380.88   13.55
   0  -3  -8   15.23    4.45
   0  -3  -9   47.82    7.31
   0  -3 -10  179.19   12.31
   0  -3 -11   -2.62    5.39
   0  -3 -12    1.87    5.93
   0  -3 -13   -0.54    6.14
   0  -4   4 4202.43   33.96
   0  -4   3   78.90    3.45
   0  -4   2  522.25    9.73
   0  -4   1   84.17    4.56
   0  -4   0   32.06    3.10
   0  -4  -1  179.02    7.42
   0  -4  -2   20.75    3.11
   0  -4  -3   53.39    4.80
   0  -4  -4  249.67   10.68
   0  -4  -5   74.42    6.45
   0  -4  -6   73.65    6.84
   0  -4  -7    4.00    3.59
   0  -4  -8  103.48    9.03
   0  -4  -9    2.56    3.98
   0  -4 -10   31.29    7.29
   0  -4 -11   81.58   10.50
   0  -4 -12    5.23    6.86
   0  -4 -13   -1.23    6.62
   0  -5   5   24.48    1.82
   0  -5   4  329.66    7.35
   0  -5   3   77.21    4.10
   0  -5   2  167.02    6.40
   0  -5   1   86.92    5.21
   0  -5   0   96.70    5.57
   0  -5  -1   50.01    4.44
   0  -5  -2  746.08   17.30
   0  -5  -3  246.45   10.56
   0  -5  -4   52.35    5.67
   0  -5  -5    8.91    4.62
   0  -5  -6    0.74    4.35
   0  -5  -7  137.20   10.46
   0  -5  -8   21.12    5.35
   0  -5  -9   15.74    5.16
   0  -5 -10    8.57    5.27
   0  -5 -11    0.04    6.82
   0  -5 -12   20.08    8.33
   0  -5 -13   32.74    7.95
   0  -6   5    4.91    1.70
   0  -6   4  116.19    5.32
   0  -6   3   17.77    2.91
   0  -6   2  184.36    7.75
   0  -6   1 1201.84   20.63
   0  -6   0   11.13    2.75
   0  -6  -1  268.14   10.58
   0  -6  -2  361.40   12.96
   0  -6  -3   26.45    4.47
   0  -6  -4  352.28   14.30
   0  -6  -5  286.85   13.81
   0  -6  -6   19.55    5.40
   0  -6  -7  446.89   19.29
   0  -6  -8   34.89    7.71
   0  -6  -9   -0.15    4.34
   0  -6 -10    0.63    4.96
   0  -6 -11   77.68   11.41
   0  -6 -12    8.42    7.89
   0  -6 -13   12.28    8.90
   0  -7   6   38.12    3.22
   0  -7   5  103.17    5.45
   0  -7   4  349.13   10.24
   0  -7   3  114.44    6.71
   0  -7   2   28.07    4.37
   0  -7   1  158.95    8.32
   0  -7   0    1.71    2.28
   0  -7  -1  156.43    8.78
   0  -7  -2    2.26    3.03
   0  -7  -3   16.54    5.07
   0  -7  -4   -1.04    4.44
   0  -7  -5  141.22   10.69
   0  -7  -6   33.23    7.39
   0  -7  -7  201.42   13.31
   0  -7  -8   51.02    8.91
   0  -7  -9    8.19    7.51
   0  -7 -10   59.70   10.91
   0  -7 -11   15.00    8.59
   0  -7 -12   -0.13    7.87
   0  -7 -13    1.50    8.47
   0  -8   6  216.44    7.84
   0  -8   5  162.22    7.48
   0  -8   4   97.42    6.26
   0  -8   3   72.53    6.05
   0  -8   2   41.02    4.68
   0  -8   1    6.14    3.76
   0  -8   0  254.05   11.57
   0  -8  -1  377.27   14.63
   0  -8  -2   34.00    5.62
   0  -8  -3   14.56    5.79
   0  -8  -4  183.44   12.58
   0  -8  -5   22.45    7.05
   0  -8  -6  138.08   11.29
   0  -8  -7  312.49   17.63
   0  -8  -8    9.54    7.80
   0  -8  -9    4.72    6.08
   0  -8 -10   84.40   10.99
   0  -8 -11   -1.90    7.77
   0  -8 -12   -9.90    7.96
   0  -9   6  118.49    6.65
   0  -9   5  114.11    7.29
   0  -9   4   10.35    3.78
   0  -9   3  109.02    7.65
   0  -9   2  669.72   18.31
   0  -9   1   19.34    5.47
   0  -9   0  209.01   11.48
   0  -9  -1  169.68   10.88
   0  -9  -2   82.74    9.17
   0  -9  -3   71.32    8.84
   0  -9  -4    7.56    6.03
   0  -9  -5    0.01    5.90
   0  -9  -6   66.71    8.89
   0  -9  -7   21.53    8.29
   0  -9  -8   21.40    7.20
   0  -9  -9   56.44   10.93
   0  -9 -10   -2.10    7.85
   0  -9 -11    8.09    9.11
   0 -10   6  322.02   11.72
   0 -10   5  126.63    8.36
   0 -10   4  247.82   11.40
   0 -10   3   99.86    7.54
   0 -10   2  141.91    9.06
   0 -10   1   13.93    5.28
   0 -10   0  414.36   16.21
   0 -10  -1   97.54    9.55
   0 -10  -2  156.56   11.03
   0 -10  -3  171.11   12.50
   0 -10  -4  104.64   10.68
   0 -10  -5   14.06    7.44
   0 -10  -6   33.78    8.85
   0 -10  -7   81.40   10.54
   0 -10  -8   24.18    9.44
   0 -10  -9    5.93    6.22
   0 -10 -10    2.43    6.50
   0 -11   5    1.81    4.27
   0 -11   4   34.59    6.29
   0 -11   3    2.78    3.65
   0 -11   2   46.59    6.29
   0 -11   1   40.92    6.96
   0 -11   0    9.43    4.56
   0 -11  -1  144.14   11.29
   0 -11  -2   -0.85    4.06
   0 -11  -3  127.46   11.95
   0 -11  -4   10.26    7.22
   0 -11  -5    3.93    7.54
   0 -11  -6   47.75   10.44
   0 -11  -7   26.86    7.63
   0 -11  -8   -1.13    7.45
   0 -11  -9   16.29    7.50
   0 -12   5   -1.39    4.33
   0 -12   4    1.28    5.06
   0 -12   3  226.54   13.17
   0 -12   2    8.77    4.55
   0 -12   1   32.08    7.14
   0 -12   0   45.59    8.07
   0 -12  -1   24.07    7.43
   0 -12  -2    5.44    5.36
   0 -12  -3  193.83   14.92
   0 -12  -5    5.22    7.73
   0 -12  -6   52.35   10.47
   0 -12  -7    0.22    5.85
   0 -13   4   14.02    4.73
   0 -13   3   98.50   10.09
   0 -13   2  112.25    9.82
   0 -13   1   28.21    7.64
   0 -13   0   30.97    7.84
   0 -13  -1   -1.14    6.50
   0 -13  -2    3.81    5.34
   0 -13  -3    5.02    7.69
   0 -13  -4   14.87    8.08
   0 -13  -5   34.70    9.45
   0 -13  -6    2.96    8.01
   0 -14   4  118.57   10.55
   0 -14   3    9.65    6.24
   0 -14   2   91.36    9.22
   0 -14   1   93.28   10.52
   0 -14   0   89.96   10.82
   0 -14  -1    7.42    7.23
   0 -14  -2    3.08    5.24
   0 -14  -3   35.34    9.02
   0 -14  -4   16.27    8.59
   0 -15   3   10.10    7.18
   0 -15   2   -2.30    4.54
   0 -15   1   51.63    9.42
   0 -15   0   30.51    8.55
   0 -15  -1    4.14    5.55
   0 -15  -2   23.01    8.89
   0 -16   3   -4.80    6.58
   0 -16   2   -6.43    7.08
   0 -16   1   32.62    7.46
   0 -16   0   -2.43    5.27
   0 -16  -1   -2.26    5.38
   0 -17   2   -5.21    7.28
   1 -17   2   18.48    8.32
   1 -16  -1    2.06    7.60
   1 -16   0   30.49    8.73
   1 -16   1   10.75    5.88
   1 -16   2    9.20    7.15
   1 -16   3    9.36    7.06
   1 -15  -3    6.67    8.17
   1 -15  -2   41.60   10.13
   1 -15  -1    5.28    5.70
   1 -15   0   10.60    7.93
   1 -15   1   97.71   11.59
   1 -15   2   35.80    8.46
   1 -15   3    3.63    6.64
   1 -14  -4   -0.33    6.10
   1 -14  -3    9.27    6.15
   1 -14  -2    0.29    5.20
   1 -14  -1    9.61    7.31
   1 -14   0    7.37    5.19
   1 -14   1   14.20    5.73
   1 -14   2    2.14    4.61
   1 -14   3    1.13    5.89
   1 -14   4   86.70    9.64
   1 -13  -6   10.77    6.82
   1 -13  -5   76.21   11.84
   1 -13  -4   24.59    8.77
   1 -13  -3   89.38   11.26
   1 -13  -2   40.72    8.74
   1 -13  -1    0.49    4.61
   1 -13   0    5.69    6.20
   1 -13   1   25.60    6.95
   1 -13   2   37.36    7.44
   1 -13   3   35.30    6.18
   1 -13   4   97.19    9.42
   1 -12  -8   -1.89    8.81
   1 -12  -7   10.53    6.89
   1 -12  -6    9.09    8.10
   1 -12  -5   28.13    8.75
   1 -12  -4   25.68    6.96
   1 -12  -3   35.51    7.22
   1 -12  -2   42.51    7.26
   1 -12  -1    0.66    5.96
   1 -12   0  145.77   11.09
   1 -12   1    3.16    4.18
   1 -12   2   34.22    6.09
   1 -12   3   -5.60    5.06
   1 -12   4   36.10    6.49
   1 -12   5   20.95    5.51
   1 -11  -9    1.90    9.14
   1 -11  -8    9.08    9.01
   1 -11  -7    1.35    5.48
   1 -11  -6   61.06   10.78
   1 -11  -5    2.50    4.98
   1 -11  -4   20.76    7.73
   1 -11  -3   31.57    8.07
   1 -11  -2  100.47   10.20
   1 -11  -1   -1.82    3.80
   1 -11   0   13.08    5.67
   1 -11   1   80.10    7.72
   1 -11   2   17.19    5.52
   1 -11   3    2.18    4.32
   1 -11   4    1.09    4.02
   1 -11   5   10.64    4.72
   1 -10 -10    1.09    6.60
   1 -10  -9    9.07    8.74
   1 -10  -8   19.81    8.74
   1 -10  -7   27.70    9.16
   1 -10  -6    2.14    5.25
   1 -10  -5    9.22    7.10
   1 -10  -4   15.22    6.53
   1 -10  -3   14.07    5.08
   1 -10  -2   15.09    4.68
   1 -10  -1   -1.02    5.00
   1 -10   0   50.32    7.11
   1 -10   1   -1.74    4.02
   1 -10   2   40.32    5.85
   1 -10   3  112.63    7.58
   1 -10   4    7.37    3.76
   1 -10   5  451.80   14.22
   1 -10   6  150.34    8.74
   1  -9 -11    6.93    9.33
   1  -9 -10    6.40    8.86
   1  -9  -9  103.79   13.00
   1  -9  -8    7.85    7.73
   1  -9  -7   48.67   10.08
   1  -9  -6  140.32   12.09
   1  -9  -5   43.49    8.01
   1  -9  -4  137.67   10.53
   1  -9  -3    2.26    5.13
   1  -9  -2   -0.92    4.42
   1  -9  -1  141.11    9.90
   1  -9   0  163.15    9.51
   1  -9   1   65.56    6.82
   1  -9   2   65.10    6.29
   1  -9   3    7.81    2.61
   1  -9   4   11.58    3.52
   1  -9   5 1059.08   19.66
   1  -9   6    4.44    3.21
   1  -8 -12   10.83    7.07
   1  -8 -11    2.84    8.27
   1  -8 -10    5.67    8.02
   1  -8  -9   54.35   10.47
   1  -8  -8    8.12    7.79
   1  -8  -7   26.95    7.83
   1  -8  -6   86.93    9.96
   1  -8  -5   99.87    9.26
   1  -8  -4  311.29   14.93
   1  -8  -3    9.33    3.76
   1  -8  -2   50.58    6.90
   1  -8  -1    4.03    4.56
   1  -8   0   31.34    4.76
   1  -8   1   78.26    6.85
   1  -8   2   59.13    5.87
   1  -8   3   99.62    6.86
   1  -8   4   20.80    3.80
   1  -8   5    9.91    2.55
   1  -8   6  204.96    7.35
   1  -7 -13    3.21    8.60
   1  -7 -12    9.72    8.70
   1  -7 -11    4.06    5.88
   1  -7 -10   88.45   12.05
   1  -7  -9   30.25    8.85
   1  -7  -8    7.82    6.61
   1  -7  -7   -0.32    5.58
   1  -7  -6  156.57   11.67
   1  -7  -5  171.00   11.55
   1  -7  -4   22.70    4.81
   1  -7  -3    1.28    3.36
   1  -7  -2   19.12    4.22
   1  -7  -1  150.66    9.16
   1  -7   0  214.65   10.09
   1  -7   1   18.11    3.52
   1  -7   2 3519.84   38.98
   1  -7   3   89.09    5.77
   1  -7   4    4.08    2.47
   1  -7   5   91.68    5.12
   1  -6 -13   -2.53    8.31
   1  -6 -12   10.95    6.82
   1  -6 -11   11.08    7.80
   1  -6 -10    1.76    4.81
   1  -6  -9   18.78    5.90
   1  -6  -8    3.23    5.68
   1  -6  -7  188.26   12.62
   1  -6  -6   49.22    6.50
   1  -6  -5    2.47    3.52
   1  -6  -4    1.21    3.50
   1  -6  -3   28.15    5.85
   1  -6  -2   10.57    4.08
   1  -6  -1  384.76   12.73
   1  -6   0    7.05    2.63
   1  -6   1 2164.65   29.17
   1  -6   2 3097.94   34.25
   1  -6   3    4.46    2.51
   1  -6   4  246.76    7.52
   1  -6   5  137.22    5.05
   1  -5 -13    9.27    8.63
   1  -5 -12    9.06    7.57
   1  -5 -11   39.82    7.61
   1  -5 -10    9.43    6.80
   1  -5  -9   12.15    4.91
   1  -5  -8  436.66   18.32
   1  -5  -7   51.53    6.67
   1  -5  -6  132.56    9.39
   1  -5  -5  300.84   14.08
   1  -5  -4    7.33    4.74
   1  -5  -3  390.21   13.41
   1  -5  -2  324.12   11.79
   1  -5  -1    5.66    2.40
   1  -5   0  141.56    6.83
   1  -5   1 3770.53   36.35
   1  -5   2  895.20   14.58
   1  -5   3  719.77   11.80
   1  -5   4    5.51    1.53
   1  -5   5  728.80    9.53
   1  -4 -13   15.57    8.31
   1  -4 -12   37.52    8.74
   1  -4 -11   18.09    7.26
   1  -4 -10    5.75    4.17
   1  -4  -9  170.67   12.01
   1  -4  -8  380.91   16.33
   1  -4  -7   10.06    3.86
   1  -4  -6   82.43    8.10
   1  -4  -5   94.28    7.42
   1  -4  -4  259.80   11.26
   1  -4  -3 1030.60   21.16
   1  -4  -2  169.08    7.63
   1  -4  -1  110.40    5.90
   1  -4   0  971.39   15.60
   1  -4   1  511.36   10.02
   1  -4   2   10.74    1.63
   1  -4   3 1116.25   12.82
   1  -4   4  740.08    9.20
  -1   4  -8  584.74    7.78
  -1   4  -9   32.95    2.32
   1  -3 -13   -6.07    6.16
   1  -3 -12    2.53    6.05
   1  -3 -11   80.73    9.62
   1  -3 -10    3.91    5.46
   1  -3  -9  411.96   16.45
   1  -3  -8    3.12    3.24
   1  -3  -7    5.43    3.18
   1  -3  -6    3.77    2.95
   1  -3  -5  229.60   10.12
   1  -3  -4  364.27   12.18
   1  -3  -3  519.84   13.08
   1  -3  -2 4252.88   40.04
   1  -3  -1    6.07    1.70
   1  -3   0 1651.24   18.98
   1  -3   1  349.91    7.30
   1  -3   2  302.52    5.84
  -1   3  -6    6.54    1.25
  -1   3  -7 1419.47   15.08
  -1   3  -7 1445.90   15.28
  -1   3  -8  248.98    6.22
  -1   3  -9    4.92    2.03
   1  -2 -12   26.74    6.68
   1  -2 -11  434.44   18.13
   1  -2 -10   94.07    8.78
   1  -2  -9  168.48   10.42
   1  -2  -8   16.44    5.01
   1  -2  -7   15.44    3.63
   1  -2  -6   72.60    6.34
   1  -2  -5  214.13    9.23
   1  -2  -4  581.43   13.42
   1  -2  -3  281.18    8.47
   1  -2  -2 1782.50   21.00
   1  -2  -1  942.49   13.49
   1  -2   0  874.85   11.56
  -1   2  -4   32.32    1.70
  -1   2  -5  295.83    5.72
  -1   2  -6   41.78    2.65
  -1   2  -7  565.02   10.16
  -1   2  -8   21.08    2.71
  -1   2  -9  157.33    6.68
  -1   2 -10   19.62    3.45
   1  -1 -12  300.94   15.19
   1  -1 -11   32.85    6.32
   1  -1 -10  351.93   14.34
   1  -1  -9    4.89    3.79
   1  -1  -8  199.40   10.43
   1  -1  -7  126.29    7.63
   1  -1  -6   30.70    4.26
   1  -1  -5 1525.00   22.16
   1  -1  -4  576.46   11.92
   1  -1  -3  296.13    7.53
   1  -1  -2   68.15    3.40
  -1   1  -2  132.93    3.09
  -1   1  -3  125.04    3.41
  -1   1  -4 1334.49   14.85
  -1   1  -5  235.40    6.36
  -1   1  -6  186.16    6.46
  -1   1  -7  580.69   12.25
  -1   1  -8  152.74    6.90
  -1   1  -9  119.88    6.66
  -1   1 -10   18.11    3.64
  -1   1 -11    4.74    3.92
   1   0 -11    3.35    4.72
   1   0 -10  172.28    9.43
   1   0  -9   47.67    5.40
   1   0  -8  910.24   19.93
   1   0  -7   29.12    3.97
   1   0  -6 1590.94   22.34
   1   0  -5 2927.77   29.62
   1   0  -4   74.56    3.76
   1   0  -3   88.14    3.62
  -1   0  -1  501.73    6.80
  -1   0  -2   42.54    2.23
  -1   0  -3 5573.81   42.14
  -1   0  -4   63.39    3.70
  -1   0  -5  119.61    5.48
  -1   0  -6  235.44    8.45
  -1   0  -7  321.93   10.46
  -1   0  -8  199.08    8.97
  -1   0  -9   14.62    3.92
  -1   0 -10   14.44    4.16
  -1   0 -11    2.36    4.54
   1   1 -11    5.48    3.51
   1   1 -10   94.96    6.49
   1   1  -9  709.69   16.83
   1   1  -8  164.65    7.63
   1   1  -7   31.18    3.70
   1   1  -6 5380.81   44.06
   1   1  -5 1347.22   16.55
   1   1  -4  131.41    4.24
  -1  -1   1  380.65    5.48
  -1  -1   0 1683.48   15.98
  -1  -1  -1  284.40    6.23
  -1  -1  -2  813.80   12.61
  -1  -1  -3  148.49    5.77
  -1  -1  -4  152.79    6.70
  -1  -1  -5   91.00    5.79
  -1  -1  -6  315.67   11.14
  -1  -1  -7   36.79    4.98
  -1  -1  -8  398.96   13.76
  -1  -1  -9  601.86   17.84
  -1  -1 -10   10.77    4.87
  -1  -1 -11   42.65    6.75
  -1  -1 -12  154.88   10.81
   1   2 -10  122.56    6.74
   1   2  -9  577.84   13.09
   1   2  -8   72.71    4.67
   1   2  -7  584.21   10.90
   1   2  -6 1572.38   17.41
   1   2  -5    8.20    1.47
  -1  -2   3   26.27    1.34
  -1  -2   1   26.43    1.71
  -1  -2   0  543.63    9.43
  -1  -2  -1  142.22    5.53
  -1  -2  -2  670.47   13.23
  -1  -2  -3  150.71    6.83
  -1  -2  -4   70.36    5.08
  -1  -2  -5  636.23   15.91
  -1  -2  -6    3.54    3.40
  -1  -2  -7   18.99    4.59
  -1  -2  -8  734.74   20.08
  -1  -2  -9  414.17   16.15
  -1  -2 -10   -1.18    4.61
  -1  -2 -11  220.70   13.33
  -1  -2 -12    3.30    5.52
   1   3  -8    4.75    1.72
   1   3  -7  144.87    4.29
   1   3  -6  238.27    5.00
  -1  -3   4 1121.39   11.23
  -1  -3   3  854.97    9.88
  -1  -3   2   90.01    3.49
  -1  -3   1 1282.74   16.37
  -1  -3   0 1924.30   22.70
  -1  -3  -1  153.51    6.54
  -1  -3  -2 1751.23   24.51
  -1  -3  -3  219.37    8.84
  -1  -3  -4  102.54    6.59
  -1  -3  -5  299.43   11.77
  -1  -3  -6   -1.55    2.48
  -1  -3  -7  248.99   12.10
  -1  -3  -8  869.08   23.96
  -1  -3  -9    2.36    3.58
  -1  -3 -10   33.53    5.97
  -1  -3 -11  169.86   12.18
  -1  -3 -12    4.25    4.32
  -1  -4   5   78.99    2.44
  -1  -4   4  235.53    5.05
  -1  -4   3  354.61    7.28
  -1  -4   2  126.71    4.99
  -1  -4   1 2036.37   24.57
  -1  -4   0  207.12    7.96
  -1  -4  -1   72.07    5.23
  -1  -4  -2   43.57    4.34
  -1  -4  -3  341.71   12.23
  -1  -4  -4   -1.92    2.19
  -1  -4  -5  186.93   10.08
  -1  -4  -6    3.48    3.38
  -1  -4  -7  209.00   11.99
  -1  -4  -8    6.84    5.70
  -1  -4  -9   97.23    9.76
  -1  -4 -10   14.05    5.11
  -1  -4 -11   -2.24    4.37
  -1  -4 -12   55.76    8.33
  -1  -4 -13    2.90    7.11
  -1  -5   6    2.41    1.00
  -1  -5   5  275.57    5.75
  -1  -5   4  210.74    5.87
  -1  -5   3   57.03    3.76
  -1  -5   2   17.02    2.78
  -1  -5   1  157.61    7.36
  -1  -5   0   35.09    4.26
  -1  -5  -1   66.67    5.65
  -1  -5  -2  161.36    8.50
  -1  -5  -3  479.92   15.21
  -1  -5  -4   37.25    5.69
  -1  -5  -5 1092.11   25.85
  -1  -5  -6  119.96    9.98
  -1  -5  -7   20.08    6.51
  -1  -5  -8   98.12    9.42
  -1  -5  -9   21.29    7.01
  -1  -5 -10   -1.60    5.97
  -1  -5 -11    2.68    7.04
  -1  -5 -12   89.66   11.54
  -1  -5 -13    5.88    7.50
  -1  -6   6  101.65    3.84
  -1  -6   5  413.34    8.92
  -1  -6   4 1095.76   16.72
  -1  -6   3   16.41    3.13
  -1  -6   2  187.81    8.26
  -1  -6   1  462.58   13.36
  -1  -6   0  298.29   11.33
  -1  -6  -1  302.14   11.90
  -1  -6  -2   67.99    6.57
  -1  -6  -3  103.56    8.24
  -1  -6  -4  179.84   10.72
  -1  -6  -5  132.19    9.89
  -1  -6  -6  295.55   15.01
  -1  -6  -7   76.78    9.64
  -1  -6  -8   21.06    5.89
  -1  -6  -9   24.56    7.61
  -1  -6 -10   10.84    5.63
  -1  -6 -11   54.36    8.95
  -1  -6 -12   22.94    7.15
  -1  -6 -13   16.03    6.98
  -1  -7   6  418.08    9.37
  -1  -7   5  672.33   13.18
  -1  -7   4  144.46    6.84
  -1  -7   3   88.54    5.77
  -1  -7   2  851.09   18.51
  -1  -7   1   89.53    6.60
  -1  -7   0  427.21   14.47
  -1  -7  -1  586.76   17.69
  -1  -7  -2  752.06   20.87
  -1  -7  -3   13.38    5.22
  -1  -7  -4  250.20   13.77
  -1  -7  -5  173.09   11.79
  -1  -7  -6  176.92   12.36
  -1  -7  -7   62.32    9.49
  -1  -7  -8    8.72    5.15
  -1  -7  -9   39.74    8.85
  -1  -7 -10   11.87    6.43
  -1  -7 -11   74.44   11.84
  -1  -7 -12   -3.65    7.56
  -1  -7 -13   -2.66    8.00
  -1  -8   6  171.51    7.05
  -1  -8   5  149.37    7.42
  -1  -8   4   37.15    4.66
  -1  -8   3    6.01    3.30
  -1  -8   2  221.56   10.42
  -1  -8   1   20.14    4.05
  -1  -8   0    3.67    3.46
  -1  -8  -1  923.76   23.79
  -1  -8  -2  498.84   18.28
  -1  -8  -3    2.99    4.05
  -1  -8  -4  104.08   10.33
  -1  -8  -5   93.26   10.30
  -1  -8  -6   -3.54    5.77
  -1  -8  -7   -5.30    6.43
  -1  -8  -8   11.52    5.81
  -1  -8  -9   18.37    8.62
  -1  -8 -10   72.06   10.37
  -1  -8 -12    0.16    8.27
  -1  -9   6   12.94    3.34
  -1  -9   5  689.34   16.63
  -1  -9   4    4.59    3.88
  -1  -9   3  199.58   10.21
  -1  -9   2   -0.77    2.82
  -1  -9   1   33.45    6.06
  -1  -9   0  164.54   10.48
  -1  -9  -1 1905.03   35.81
  -1  -9  -2   18.16    5.29
  -1  -9  -3   21.13    5.58
  -1  -9  -4  283.15   15.27
  -1  -9  -5   21.84    7.45
  -1  -9  -6   -1.83    6.26
  -1  -9  -7   10.78    5.90
  -1  -9  -8   21.95    6.87
  -1  -9  -9    8.40    8.30
  -1  -9 -10   27.07    9.58
  -1  -9 -11   11.67    7.18
  -1 -10   6    1.99    3.55
  -1 -10   5  283.11   11.75
  -1 -10   4  308.82   13.15
  -1 -10   3   33.30    5.80
  -1 -10   2    6.56    3.45
  -1 -10   1    2.26    3.43
  -1 -10   0  180.43   11.85
  -1 -10  -1  203.30   12.24
  -1 -10  -2  161.45   12.10
  -1 -10  -3    7.49    6.05
  -1 -10  -4   -1.11    5.87
  -1 -10  -5   52.10    7.99
  -1 -10  -6    1.92    5.01
  -1 -10  -7   56.66   10.54
  -1 -10  -8   30.31    9.80
  -1 -10  -9    1.08    5.99
  -1 -10 -10    5.67    8.79
  -1 -11   5   10.34    4.82
  -1 -11   4  472.36   16.76
  -1 -11   3   16.71    5.83
  -1 -11   2  269.42   13.38
  -1 -11   1   19.71    6.02
  -1 -11   0   55.15    7.15
  -1 -11  -1   36.91    7.56
  -1 -11  -2   17.04    5.38
  -1 -11  -3   -4.14    5.83
  -1 -11  -4   20.93    6.45
  -1 -11  -5    9.36    7.24
  -1 -11  -6   -5.15    7.32
  -1 -11  -7   32.10    7.96
  -1 -11  -8    3.53    6.03
  -1 -12   5   19.62    5.54
  -1 -12   4   46.00    7.20
  -1 -12   3  153.08   11.46
  -1 -12   2  225.76   13.60
  -1 -12   1   20.71    6.46
  -1 -12   0   42.33    7.95
  -1 -12  -1   76.40    9.69
  -1 -12  -2    4.67    6.61
  -1 -12  -3    1.83    5.09
  -1 -12  -4    6.86    7.82
  -1 -12  -5    5.30    7.99
  -1 -12  -6   36.37    9.95
  -1 -12  -7   -8.42    7.66
  -1 -13   4    1.70    5.42
  -1 -13   3  364.90   16.32
  -1 -13   2    8.03    4.92
  -1 -13   1   39.21    8.18
  -1 -13   0   30.97    6.75
  -1 -13  -1    1.68    4.91
  -1 -13  -2    7.07    7.57
  -1 -13  -3   -0.61    7.41
  -1 -13  -4    4.19    7.83
  -1 -14   4   -0.29    4.13
  -1 -14   3    0.88    6.07
  -1 -14   1   -4.99    4.44
  -1 -14   0    4.16    5.26
  -1 -14  -1    0.56    5.04
  -1 -14  -2    1.82    5.34
  -1 -14  -3   15.04    8.33
  -1 -15   3    8.50    6.97
  -1 -15   2   -5.02    6.46
  -1 -15   1    1.77    5.29
  -1 -15   0    5.47    7.40
  -1 -15  -1    4.49    5.55
  -1 -15  -2    3.86    5.99
  -1 -16   3   -1.88    4.93
  -1 -16   2    5.21    7.19
  -1 -16   0    7.40    7.90
   2 -17   1    6.90    6.14
   2 -17   2   18.26    6.80
   2 -16  -1    8.24    6.33
   2 -16   0    4.81    7.65
   2 -16   1   14.34    6.09
   2 -16   2   22.02    6.51
   2 -16   3    0.49    6.50
   2 -15  -3    6.63    7.85
   2 -15  -2    4.52    5.71
   2 -15  -1    9.92    5.90
   2 -15   0   12.41    7.64
   2 -15   1   14.75    7.50
   2 -15   2    2.67    4.58
   2 -15   3   17.18    6.65
   2 -14  -5   23.88    9.29
   2 -14  -4   46.85    8.99
   2 -14  -3   11.09    5.98
   2 -14  -2    3.06    5.32
   2 -14  -1    5.43    7.15
   2 -14   0    7.56    6.83
   2 -14   1   -1.72    6.07
   2 -14   2   23.56    7.10
   2 -14   3    2.99    5.81
   2 -14   4   38.50    7.50
   2 -13  -6   -2.30    5.89
   2 -13  -5    5.34    5.79
   2 -13  -4   31.69    9.34
   2 -13  -3    0.18    6.81
   2 -13  -2   35.27    8.30
   2 -13  -1    5.02    6.15
   2 -13   0   33.86    7.28
   2 -13   1   55.80    7.96
   2 -13   2   -1.29    3.48
   2 -13   3  103.54    9.49
   2 -13   4   80.50    8.47
   2 -12  -8    4.10    6.58
   2 -12  -7    7.32    8.30
   2 -12  -6    7.86    8.26
   2 -12  -5    5.97    5.71
   2 -12  -4    5.40    5.08
   2 -12  -3   19.83    7.58
   2 -12  -2   -3.52    5.66
   2 -12  -1    4.26    5.95
   2 -12   0   50.13    7.66
   2 -12   1    1.87    3.57
   2 -12   2   13.42    4.43
   2 -12   3  401.09   15.20
   2 -12   4   56.95    6.83
   2 -12   5   33.02    5.59
   2 -11  -9    4.18    9.06
   2 -11  -8    0.39    7.84
   2 -11  -7   13.66    6.89
   2 -11  -6   30.21    7.63
   2 -11  -5   -2.30    6.55
   2 -11  -4   -3.82    4.26
   2 -11  -3   -0.25    5.75
   2 -11  -2    2.03    5.59
   2 -11  -1    8.87    5.66
   2 -11   0   18.95    6.18
   2 -11   1   14.17    4.32
   2 -11   2   32.28    6.40
   2 -11   3  364.25   14.64
   2 -11   4    4.17    4.25
   2 -11   5  391.51   14.08
   2 -10 -11   -3.08    9.05
   2 -10 -10   -9.42    7.99
   2 -10  -9   -0.63    7.86
   2 -10  -8   23.45    9.23
   2 -10  -7   43.52    9.77
   2 -10  -6   -3.80    6.32
   2 -10  -5    5.17    4.85
   2 -10  -4   14.74    5.04
   2 -10  -3  128.47   11.20
   2 -10  -2   35.93    7.46
   2 -10  -1   50.77    6.89
   2 -10   0  447.35   17.14
   2 -10   1    7.75    5.10
   2 -10   2   95.50    7.60
   2 -10   3   87.57    7.29
   2 -10   4  174.00    9.49
   2 -10   5  177.19    9.61
   2  -9 -12   -5.96    6.59
   2  -9 -11    6.04    8.94
   2  -9 -10    1.44    8.26
   2  -9  -9   34.62    8.47
   2  -9  -8   31.11    7.68
   2  -9  -7   22.20    6.49
   2  -9  -6   18.55    5.72
   2  -9  -5    5.89    4.61
   2  -9  -4    6.09    6.09
   2  -9  -3  293.41   15.65
   2  -9  -2   27.62    5.50
   2  -9  -1  118.20    9.54
   2  -9   0  341.41   14.15
   2  -9   1   65.37    6.91
   2  -9   2   42.41    5.69
   2  -9   3    6.23    3.75
   2  -9   4  106.47    7.11
   2  -9   5   93.53    6.18
   2  -9   6  104.52    6.36
   2  -8 -13    6.48    9.97
   2  -8 -12    5.92    6.69
   2  -8 -11    6.39    8.41
   2  -8 -10   50.52   10.80
   2  -8  -9   -0.12    5.37
   2  -8  -8  101.68   11.67
   2  -8  -7   -3.36    5.60
   2  -8  -6    7.24    6.35
   2  -8  -5   48.20    7.34
   2  -8  -4  186.83   12.19
   2  -8  -3   14.42    5.39
   2  -8  -2   33.56    6.28
   2  -8  -1  520.14   17.07
   2  -8   0  275.61   12.11
   2  -8   1  699.07   17.74
   2  -8   2  277.74   10.47
   2  -8   3  513.07   13.37
   2  -8   4    0.82    2.26
   2  -8   5   65.87    4.56
   2  -8   6   51.79    4.13
   2  -7 -13   21.63    9.50
   2  -7 -12   -0.40    7.80
   2  -7 -11   19.41    9.01
   2  -7 -10   80.26   10.54
   2  -7  -9    5.84    6.62
   2  -7  -8   66.07    8.42
   2  -7  -7    6.73    4.67
   2  -7  -6   56.96    8.84
   2  -7  -5  100.70    9.27
   2  -7  -4   18.29    4.82
   2  -7  -3  111.49    8.70
   2  -7  -2    4.27    3.30
   2  -7  -1   36.58    4.65
   2  -7   0    2.18    2.29
   2  -7   1 1110.83   20.64
   2  -7   2  265.78    9.44
   2  -7   3  479.74   11.68
   2  -7   4   58.96    4.12
   2  -7   5  976.49   14.87
   2  -7   6  190.51    5.89
   2  -6 -14   10.83    7.48
   2  -6 -13    2.62    8.53
   2  -6 -12   16.97    9.29
   2  -6 -11   73.37   10.85
   2  -6 -10    0.16    4.78
   2  -6  -9   13.17    6.46
   2  -6  -8   47.53    8.59
   2  -6  -7  335.61   16.89
   2  -6  -6   20.45    6.37
   2  -6  -5   75.87    7.63
   2  -6  -4 1916.10   34.78
   2  -6  -3  681.01   18.82
   2  -6  -2   41.66    5.36
   2  -6  -1  260.19   10.23
   2  -6   0  426.75   12.19
   2  -6   1  509.52   12.58
   2  -6   2 2283.51   26.60
   2  -6   3  357.14    9.18
   2  -6   4   12.89    2.56
   2  -6   5  597.47   10.53
   2  -6   6  163.99    4.97
   2  -6   7   98.19    3.43
   2  -5 -13   99.74   13.01
   2  -5 -12   20.34    8.27
   2  -5 -11   71.65    9.27
   2  -5 -10    0.39    4.19
   2  -5  -9   13.24    4.98
   2  -5  -8   28.65    7.28
   2  -5  -7  609.26   21.32
   2  -5  -6   16.83    5.79
   2  -5  -5  339.69   14.35
   2  -5  -4 1783.35   30.68
   2  -5  -3   -3.27    3.22
   2  -5  -2  107.92    6.75
   2  -5  -1   10.61    2.44
   2  -5   0   61.64    4.72
   2  -5   1   61.97    4.26
   2  -5   2   50.81    3.82
   2  -5   3  296.42    7.57
   2  -5   4   13.86    2.04
   2  -4 -13   20.49    8.91
   2  -4 -12   48.43    9.19
   2  -4 -11   29.14    6.33
   2  -4 -10   48.62    7.09
   2  -4  -9   65.09    9.13
   2  -4  -8  480.44   18.93
   2  -4  -7   17.73    5.84
   2  -4  -6   32.57    5.15
   2  -4  -5  998.00   22.67
   2  -4  -4  952.34   20.42
   2  -4  -3  368.48   11.96
   2  -4  -2  612.04   14.06
   2  -4  -1 1317.54   20.47
   2  -4   0   35.32    3.23
   2  -4   1   43.56    3.42
  -2   4  -7  298.39    6.73
  -2   4  -8   16.10    2.20
  -2   4  -9   64.40    3.84
   2  -3 -13    2.70    4.91
   2  -3 -12  106.88   10.80
   2  -3 -11    8.08    5.56
   2  -3 -10  134.83   10.92
   2  -3  -9  215.03   13.09
   2  -3  -8   28.72    5.26
   2  -3  -7   33.43    5.69
   2  -3  -6   94.84    7.38
   2  -3  -5  233.12   10.03
   2  -3  -4  355.84   11.45
   2  -3  -3 1212.97   20.40
   2  -3  -2   33.21    3.80
   2  -3  -1 1776.33   22.30
  -2   3  -5   48.39    2.68
  -2   3  -6  587.12    9.79
  -2   3  -7    0.36    1.67
  -2   3  -8   87.50    4.37
  -2   3  -9  226.96    7.61
   2  -2 -12   30.18    6.78
   2  -2 -11  154.64   11.94
   2  -2 -10    4.58    5.17
   2  -2  -9  257.48   12.83
   2  -2  -8  519.18   17.52
   2  -2  -7  209.39   10.42
   2  -2  -6  299.23   11.05
   2  -2  -5  340.47   11.04
   2  -2  -4    9.88    2.86
   2  -2  -3  507.84   12.05
   2  -2  -2  440.88   10.53
  -2   2  -3    9.93    1.54
  -2   2  -5   88.37    3.89
  -2   2  -6  326.37    7.88
  -2   2  -7  349.35    8.77
  -2   2  -8  178.48    7.00
  -2   2  -9   49.52    4.52
  -2   2 -10    8.08    3.32
   2  -1 -12    0.37    4.77
   2  -1 -11   51.57    7.50
   2  -1 -10    4.15    4.34
   2  -1  -9    3.64    4.24
   2  -1  -8  188.88    9.73
   2  -1  -7   16.23    3.55
   2  -1  -6  424.62   12.21
   2  -1  -5    7.24    2.88
   2  -1  -4  401.30   10.46
  -2   1  -1  272.08    5.70
  -2   1  -2  405.22    7.44
  -2   1  -3  959.87   12.52
  -2   1  -4   60.23    3.27
  -2   1  -5    9.10    1.97
  -2   1  -6  185.69    6.78
  -2   1  -7  320.46    9.58
  -2   1  -8  534.39   13.24
  -2   1  -9   37.21    4.78
  -2   1 -10    3.96    3.11
  -2   1 -11    0.40    3.86
   2   0 -11  141.40   10.03
   2   0 -10  135.77    9.45
   2   0  -9   22.25    4.25
   2   0  -8  429.40   13.26
   2   0  -7   49.44    4.52
   2   0  -6  621.06   14.17
   2   0  -5 1546.09   21.24
  -2   0   0  326.97    6.45
  -2   0  -1  145.39    4.39
  -2   0  -2  291.86    6.74
  -2   0  -3   50.21    3.27
  -2   0  -4  863.42   14.25
  -2   0  -5   17.31    2.66
  -2   0  -6 2001.94   26.27
  -2   0  -7  241.99    9.25
  -2   0  -8  569.24   15.19
  -2   0  -9   32.16    4.89
  -2   0 -10    6.34    4.02
  -2   0 -11   43.32    5.86
   2   1 -11  143.54    9.15
   2   1 -10   -1.39    3.58
   2   1  -9   31.50    4.58
   2   1  -8  650.26   14.91
   2   1  -7   23.59    3.28
   2   1  -6   -0.26    2.48
  -2  -1   2   12.79    1.39
  -2  -1   1  153.82    4.37
  -2  -1   0   57.67    2.88
  -2  -1  -1  275.68    6.87
  -2  -1  -2  166.79    5.82
  -2  -1  -3  790.47   13.96
  -2  -1  -4  399.29   10.77
  -2  -1  -5  107.05    6.03
  -2  -1  -6   29.96    4.12
  -2  -1  -7  536.29   15.08
  -2  -1  -8  175.48    9.43
  -2  -1  -9   31.65    5.50
  -2  -1 -10   42.51    6.26
  -2  -1 -11   26.28    5.71
   2   2 -10   91.88    6.36
   2   2  -9  326.66   10.17
   2   2  -8  169.07    7.00
   2   2  -7   28.69    3.14
  -2  -2   3  736.23    9.88
  -2  -2   2    3.65    1.17
  -2  -2   1   43.51    2.63
  -2  -2   0   53.49    3.24
  -2  -2  -1   50.45    3.37
  -2  -2  -2  885.76   15.72
  -2  -2  -3 6947.05   57.43
  -2  -2  -4  165.44    7.86
  -2  -2  -5    8.54    3.40
  -2  -2  -6  874.41   19.97
  -2  -2  -7  438.13   14.49
  -2  -2  -8   21.31    5.29
  -2  -2  -9  108.95    8.87
  -2  -2 -10  190.43   11.38
  -2  -2 -11    8.15    5.47
  -2  -2 -12  214.79   13.46
   2   3  -9  119.07    5.58
   2   3  -8   16.05    2.68
  -2  -3   4  155.27    4.41
  -2  -3   3  609.22    9.55
  -2  -3   2  281.84    6.89
  -2  -3   1    6.28    1.85
  -2  -3   0  685.26   12.92
  -2  -3  -1   84.89    5.02
  -2  -3  -2 3577.81   37.96
  -2  -3  -3 3685.96   40.44
  -2  -3  -4  106.69    6.80
  -2  -3  -5  313.20   12.02
  -2  -3  -6  217.24   10.63
  -2  -3  -7   -1.07    3.94
  -2  -3  -8   11.01    5.20
  -2  -3  -9   83.58    8.58
  -2  -3 -10   84.01    8.42
  -2  -3 -11   83.46    9.53
  -2  -3 -12    7.62    6.36
  -2  -4   5  209.11    5.23
  -2  -4   4 1021.62   13.22
  -2  -4   3   33.56    2.77
  -2  -4   2 1655.66   20.73
  -2  -4   1  114.21    5.39
  -2  -4   0   10.60    2.69
  -2  -4  -1  441.99   12.22
  -2  -4  -2 3977.61   43.46
  -2  -4  -3  133.24    7.89
  -2  -4  -4  670.51   18.46
  -2  -4  -5   58.24    6.13
  -2  -4  -6   78.16    7.37
  -2  -4  -7   50.12    6.42
  -2  -4  -8    6.33    4.17
  -2  -4  -9  175.42   11.71
  -2  -4 -10   78.18    9.51
  -2  -4 -11    1.99    4.36
  -2  -4 -12    6.35    6.81
  -2  -4 -13   83.40   11.16
  -2  -5   6   12.19    1.96
  -2  -5   5  281.40    6.83
  -2  -5   4  130.05    5.19
  -2  -5   3  257.91    8.07
  -2  -5   2 1029.63   17.37
  -2  -5   1  431.23   11.87
  -2  -5   0  164.44    7.72
  -2  -5  -1  498.61   14.30
  -2  -5  -2   19.57    3.84
  -2  -5  -3  126.19    8.24
  -2  -5  -4  118.05    8.44
  -2  -5  -5   33.45    6.29
  -2  -5  -6   11.92    4.56
  -2  -5  -7  233.93   13.14
  -2  -5  -8  574.63   20.99
  -2  -5  -9  123.78   10.57
  -2  -5 -10    2.51    6.10
  -2  -5 -11   -1.62    4.62
  -2  -5 -12   17.73    6.41
  -2  -5 -13   35.52    9.32
  -2  -6   7  336.24    7.09
  -2  -6   6   18.94    2.37
  -2  -6   5    4.82    1.84
  -2  -6   4   12.79    2.73
  -2  -6   3  284.73    9.31
  -2  -6   2  255.67    9.50
  -2  -6   1 2029.24   29.11
  -2  -6   0   16.63    4.23
  -2  -6  -1  550.75   16.29
  -2  -6  -2  236.61   11.63
  -2  -6  -3  224.91   11.52
  -2  -6  -4   36.07    5.65
  -2  -6  -5  103.28    9.66
  -2  -6  -6   67.63    7.90
  -2  -6  -7    6.49    4.68
  -2  -6  -8  194.28   13.17
  -2  -6  -9    1.93    6.25
  -2  -6 -10   -0.56    4.83
  -2  -6 -11    1.63    7.09
  -2  -6 -12    7.46    7.73
  -2  -6 -13    0.56    5.48
  -2  -7   6    9.98    2.34
  -2  -7   5    3.52    2.32
  -2  -7   4    6.60    2.66
  -2  -7   3  320.14   11.12
  -2  -7   2  507.21   14.63
  -2  -7   1 1098.22   22.78
  -2  -7   0  285.52   11.91
  -2  -7  -1    1.20    3.15
  -2  -7  -2   87.00    8.27
  -2  -7  -3    0.78    3.36
  -2  -7  -4   18.78    6.30
  -2  -7  -5   86.36    8.81
  -2  -7  -6  115.07   11.16
  -2  -7  -7   46.89    8.73
  -2  -7  -8    6.58    6.67
  -2  -7  -9   25.15    6.88
  -2  -7 -10   21.55    8.31
  -2  -7 -11   -0.33    5.44
  -2  -7 -12    0.92    7.74
  -2  -8   6  314.79   10.10
  -2  -8   5   41.00    4.68
  -2  -8   4 1235.67   22.15
  -2  -8   3  117.37    7.71
  -2  -8   2  248.94   11.13
  -2  -8   1    3.65    4.06
  -2  -8   0  439.93   15.64
  -2  -8  -1    4.01    4.00
  -2  -8  -2  273.63   13.60
  -2  -8  -3    7.26    4.42
  -2  -8  -4   16.59    5.32
  -2  -8  -5  182.09   13.40
  -2  -8  -6   41.19    8.28
  -2  -8  -7    3.78    6.75
  -2  -8  -8   17.78    8.07
  -2  -8  -9   10.19    6.08
  -2  -8 -10   34.07    9.47
  -2  -8 -11    4.63    7.98
  -2  -9   6    0.31    3.01
  -2  -9   5  492.55   14.48
  -2  -9   4  960.51   21.39
  -2  -9   3   15.21    4.62
  -2  -9   2   48.58    5.81
  -2  -9   1   10.10    5.10
  -2  -9   0   11.28    5.74
  -2  -9  -1    0.02    3.89
  -2  -9  -2   49.74    8.03
  -2  -9  -3   21.15    6.89
  -2  -9  -4  190.88   12.81
  -2  -9  -5   16.81    7.22
  -2  -9  -6   14.51    7.52
  -2  -9  -7   -1.68    6.75
  -2  -9  -8    4.13    7.45
  -2  -9  -9   10.45    8.26
  -2  -9 -10    1.52    6.05
  -2 -10   6    6.28    4.67
  -2 -10   5 1632.03   28.61
  -2 -10   4  125.66    8.48
  -2 -10   3  187.04   10.99
  -2 -10   2   20.71    5.53
  -2 -10   1    3.12    3.63
  -2 -10   0   29.29    5.64
  -2 -10  -1   45.34    7.78
  -2 -10  -2   -3.32    5.46
  -2 -10  -3   40.05    8.04
  -2 -10  -4   16.54    5.82
  -2 -10  -5   18.95    7.55
  -2 -10  -6    0.89    7.03
  -2 -10  -7   25.59    8.76
  -2 -10  -8    1.25    7.66
  -2 -10  -9   35.37    8.72
  -2 -11   5  174.24   10.38
  -2 -11   4   16.18    5.45
  -2 -11   3   20.96    6.00
  -2 -11   2   -1.40    3.65
  -2 -11   1    7.41    4.33
  -2 -11   0   16.98    5.08
  -2 -11  -1   81.81    8.63
  -2 -11  -2   27.94    7.61
  -2 -11  -3   26.76    6.35
  -2 -11  -4   19.18    8.05
  -2 -11  -5   -1.13    5.18
  -2 -11  -6   36.24    7.86
  -2 -11  -7   -0.29    7.50
  -2 -11  -8   -2.08    5.76
  -2 -12   5    2.84    4.74
  -2 -12   4   49.51    7.48
  -2 -12   3   64.97    8.57
  -2 -12   2   57.96    7.47
  -2 -12   1   13.10    5.09
  -2 -12   0   34.07    7.64
  -2 -12  -1  113.06   10.43
  -2 -12  -2    9.34    5.38
  -2 -12  -3   57.12    9.69
  -2 -12  -4    2.66    5.33
  -2 -12  -5    8.40    7.94
  -2 -12  -6   32.06    7.87
  -2 -13   5    0.08    5.02
  -2 -13   4    0.89    3.92
  -2 -13   3   37.96    7.98
  -2 -13   2   28.62    6.49
  -2 -13   1   -0.63    4.34
  -2 -13   0   36.16    8.21
  -2 -13  -1    7.28    7.08
  -2 -13  -2    4.82    7.14
  -2 -13  -3    6.10    5.64
  -2 -13  -4   13.97    8.20
  -2 -13  -5    3.80    6.01
  -2 -14   4   23.49    7.13
  -2 -14   3   -3.22    6.04
  -2 -14   2    5.51    6.80
  -2 -14   1    0.41    6.73
  -2 -14   0    7.08    5.54
  -2 -14  -1   -0.30    5.21
  -2 -14  -2    6.81    5.88
  -2 -14  -3   10.67    8.09
  -2 -15   3   32.52    8.27
  -2 -15   2    0.60    6.83
  -2 -15   1    0.68    5.14
  -2 -15   0   21.45    8.39
  -2 -15  -1    3.95    7.57
  -2 -16   3    9.81    7.36
  -2 -16   2   -0.34    6.83
  -2 -16   1   23.05    8.67
   3 -17   1    5.71    7.80
   3 -17   2   -2.57    5.30
   3 -16  -2    7.04    5.86
   3 -16  -1   10.37    8.10
   3 -16   0    8.22    8.13
   3 -16   1   10.63    6.06
   3 -16   2   13.20    7.81
   3 -16   3   -1.67    6.18
   3 -15  -3   -2.61    5.72
   3 -15  -2   20.46    7.03
   3 -15  -1    7.01    7.26
   3 -15   0    7.38    6.78
   3 -15   1   43.18    7.58
   3 -15   2   19.74    7.12
   3 -15   3   16.02    6.44
   3 -14  -5    7.93    6.75
   3 -14  -4   -3.29    7.36
   3 -14  -3    5.57    7.19
   3 -14  -2   -0.11    4.74
   3 -14  -1    3.84    4.92
   3 -14   0    4.11    6.33
   3 -14   1   11.84    6.23
   3 -14   2    8.55    5.77
   3 -14   3   83.09    8.87
   3 -14   4   13.02    5.75
   3 -13  -7   -5.10    8.71
   3 -13  -6   14.44    8.67
   3 -13  -5    8.92    6.35
   3 -13  -4    2.31    7.03
   3 -13  -3   21.52    6.41
   3 -13  -2   39.86    7.17
   3 -13  -1    8.36    4.75
   3 -13   0    0.39    3.94
   3 -13   1   73.80    8.81
   3 -13   2  104.88   10.04
   3 -13   3  209.79   12.91
   3 -13   4  315.03   14.87
   3 -12  -8    0.73    9.21
   3 -12  -7    3.96    8.00
   3 -12  -6    3.44    5.23
   3 -12  -5   55.84    8.73
   3 -12  -4    4.39    6.46
   3 -12  -3   19.08    6.12
   3 -12  -2   71.15   10.08
   3 -12  -1   14.00    7.23
   3 -12   0    8.12    6.15
   3 -12   1    4.88    5.49
   3 -12   2   65.47    7.49
   3 -12   3   69.96    8.08
   3 -12   4  147.94   10.05
   3 -12   5    7.71    4.61
   3 -11 -10    3.38    6.78
   3 -11  -9   -2.33    6.15
   3 -11  -8    3.97    6.00
   3 -11  -7    6.90    6.01
   3 -11  -6   44.40    8.26
   3 -11  -5   25.94    6.68
   3 -11  -4    2.99    6.56
   3 -11  -3  129.57   11.30
   3 -11  -2  262.65   15.54
   3 -11  -1   42.43    6.88
   3 -11   0  137.40   10.63
   3 -11   1  119.98    9.82
   3 -11   2    1.72    3.43
   3 -11   3   87.14    8.21
   3 -11   4  102.45    8.21
   3 -11   5  123.49    8.50
   3 -10 -11    0.34    6.58
   3 -10 -10   23.10    9.72
   3 -10  -9    7.36    8.03
   3 -10  -8   21.53    8.52
   3 -10  -7   45.52    8.30
   3 -10  -6   24.13    6.70
   3 -10  -5    8.03    5.29
   3 -10  -4   20.43    5.92
   3 -10  -3   78.86    9.38
   3 -10  -2  120.28    9.89
   3 -10  -1  328.64   15.29
   3 -10   0   15.23    5.86
   3 -10   1  219.98   11.81
   3 -10   2   33.49    5.47
   3 -10   3   57.92    5.97
   3 -10   4    9.45    3.63
   3 -10   5  177.21    8.59
   3 -10   6   34.08    4.49
   3  -9 -12    0.80    9.37
   3  -9 -11   -2.83    6.35
   3  -9 -10   12.43    8.72
   3  -9  -9   46.62    8.90
   3  -9  -8    1.26    7.24
   3  -9  -7   74.35   11.09
   3  -9  -6   44.12    8.00
   3  -9  -5   11.77    5.43
   3  -9  -4   35.03    6.44
   3  -9  -3  255.08   14.09
   3  -9  -2   76.60    7.89
   3  -9  -1  446.16   16.36
   3  -9   0  573.08   17.59
   3  -9   1  162.69    9.53
   3  -9   2    4.47    3.58
   3  -9   3   89.52    6.45
   3  -9   4  151.89    7.62
   3  -9   5   58.01    4.85
   3  -9   6   80.81    5.38
   3  -8 -13   36.94    9.44
   3  -8 -12    6.51    9.11
   3  -8 -11    5.03    8.25
   3  -8 -10    4.40    5.96
   3  -8  -9  108.17   12.57
   3  -8  -8    5.62    5.80
   3  -8  -7    5.03    6.94
   3  -8  -6  110.55   10.44
   3  -8  -5    8.01    6.50
   3  -8  -4   91.60    8.94
   3  -8  -3   43.29    6.05
   3  -8  -2   82.30    7.21
   3  -8  -1    2.57    3.96
   3  -8   0  144.26    8.51
   3  -8   1    1.16    3.22
   3  -8   2   -0.29    2.86
   3  -8   3  359.30   11.10
   3  -8   4    4.09    2.45
   3  -8   5  285.65    9.22
   3  -8   6   37.42    3.69
   3  -7 -14    9.70    9.66
   3  -7 -12    1.88    5.97
   3  -7 -11   -7.76    6.96
   3  -7  -9    0.17    7.22
   3  -7  -8   22.21    6.52
   3  -7  -7   16.90    6.66
   3  -7  -6  336.39   17.38
   3  -7  -5   56.77    7.32
   3  -7  -4  304.43   14.24
   3  -7  -3  523.26   17.43
   3  -7  -2  184.73    9.68
   3  -7  -1   64.33    6.13
   3  -7   0   35.95    4.65
   3  -7   1   32.30    3.87
   3  -7   2  251.76    9.59
   3  -7   3  521.68   12.99
   3  -7   4   94.74    5.43
   3  -7   5   34.75    3.34
   3  -7   6  184.70    6.39
   3  -6 -14   17.19    7.62
   3  -6 -13   29.60    8.40
   3  -6 -12   52.54    9.41
   3  -6 -11    0.00    4.91
   3  -6 -10    4.07    5.56
   3  -6  -9   13.46    5.74
   3  -6  -8    1.33    4.39
   3  -6  -7    2.13    4.39
   3  -6  -6  173.98   11.46
   3  -6  -5  240.73   12.51
   3  -6  -4   28.98    5.07
   3  -6  -3  800.66   19.99
   3  -6  -2   14.60    4.12
   3  -6  -1  738.59   17.65
   3  -6   0   92.37    6.16
   3  -6   1    3.59    2.93
   3  -6   2  148.97    6.98
   3  -6   3  182.75    7.41
   3  -5 -13   59.19    9.51
   3  -5 -12   23.76    6.90
   3  -5 -11   21.45    8.31
   3  -5 -10  117.11   12.20
   3  -5  -9  107.03   10.97
   3  -5  -8    4.87    4.39
   3  -5  -7  322.40   15.47
   3  -5  -6   21.37    5.66
   3  -5  -5   53.30    5.93
   3  -5  -4  448.42   15.00
   3  -5  -3 1050.55   22.01
   3  -5  -2  244.61   10.48
   3  -5  -1    5.11    2.24
   3  -5   0   18.34    3.38
   3  -5   1    2.82    2.03
   3  -4 -13  122.79   13.03
   3  -4 -12   49.65    9.56
   3  -4 -11    8.24    7.00
   3  -4 -10   91.65    9.56
   3  -4  -9   36.54    7.96
   3  -4  -8  130.22   10.44
   3  -4  -7  147.00   10.02
   3  -4  -6    3.13    2.86
   3  -4  -5    0.58    2.54
   3  -4  -4   42.30    5.52
   3  -4  -3  179.98    8.84
   3  -4  -2   53.94    4.66
   3  -4  -1    4.34    2.71
  -3   4  -7  543.43   10.89
  -3   4  -8  211.58    7.34
   3  -3 -13   17.28    7.33
   3  -3 -12   16.22    7.32
   3  -3 -11    4.78    4.56
   3  -3 -10  209.51   14.19
   3  -3  -9    6.37    5.21
   3  -3  -8  629.17   19.99
   3  -3  -6   46.20    5.11
   3  -3  -5  359.21   12.83
   3  -3  -4  102.58    6.64
   3  -3  -3   12.47    2.79
  -3   3  -4 5827.17   45.93
  -3   3  -5  483.26   10.12
  -3   3  -6  348.58    8.93
  -3   3  -7   97.45    5.17
  -3   3  -8  164.83    7.08
  -3   3  -9    1.97    2.78
   3  -2 -12   21.82    6.77
   3  -2 -11    0.33    5.89
   3  -2 -10  149.32   11.24
   3  -2  -9   11.66    4.98
   3  -2  -8   14.36    3.68
   3  -2  -7  182.28    9.42
   3  -2  -6  269.19   11.47
   3  -2  -5 1401.84   24.41
   3  -2  -4   90.93    6.10
  -3   2  -2   27.49    2.69
  -3   2  -3 1544.88   18.80
  -3   2  -4 1433.61   18.23
  -3   2  -5    8.65    2.48
  -3   2  -6  215.46    7.42
  -3   2  -7  357.10   10.00
  -3   2  -8   16.93    3.17
  -3   2  -9  113.78    6.87
   3  -1 -12   -3.29    4.74
   3  -1 -11   32.07    7.00
   3  -1 -10    6.59    4.43
   3  -1  -9  128.77    8.75
   3  -1  -8    8.75    3.79
   3  -1  -7  604.39   16.79
   3  -1  -6  967.91   19.85
   3  -1  -5   43.44    4.17
  -3   1  -1 1666.35   18.87
  -3   1  -2  474.59    9.61
  -3   1  -3  809.83   13.53
  -3   1  -4   51.15    3.64
  -3   1  -5  665.44   13.41
  -3   1  -6  243.06    8.40
  -3   1  -7  812.87   16.31
  -3   1  -8   76.65    5.82
  -3   1  -9    1.66    3.26
  -3   1 -11   19.90    4.68
   3   0 -11   24.86    5.48
   3   0 -10   12.85    4.20
   3   0  -9    1.42    3.15
   3   0  -8  499.75   14.99
   3   0  -7  337.44   11.53
  -3   0   1  615.25   10.83
  -3   0   0  631.94   11.08
  -3   0  -1 2670.17   26.13
  -3   0  -2 2060.23   22.95
  -3   0  -3   46.86    3.76
  -3   0  -4  204.60    7.46
  -3   0  -5    1.71    2.27
  -3   0  -6   76.12    5.58
  -3   0  -7   12.45    3.44
  -3   0  -8  100.74    6.87
  -3   0  -9  384.31   13.87
  -3   0 -10  314.52   13.27
  -3   0 -11   25.74    5.41
   3   1 -11  147.83    9.34
   3   1 -10  186.73    9.65
   3   1  -9  643.93   16.92
   3   1  -8   15.47    3.41
  -3  -1   2  350.02    7.66
  -3  -1   1  461.10    9.11
  -3  -1   0 2473.86   25.70
  -3  -1  -1   46.15    3.51
  -3  -1  -2 2380.20   26.46
  -3  -1  -3  337.84   10.02
  -3  -1  -4 1035.67   18.80
  -3  -1  -5    3.49    2.74
  -3  -1  -6  193.52    8.91
  -3  -1  -7  213.09   10.10
  -3  -1  -8  119.09    8.45
  -3  -1  -9  136.45    9.33
  -3  -1 -10   77.14    7.86
  -3  -1 -11  127.23    9.93
  -3  -1 -12   28.00    6.55
   3   2 -10  137.11    7.79
   3   2  -9  596.50   15.02
  -3  -2   3  667.62   11.04
  -3  -2   2 2662.93   25.88
  -3  -2   1    3.70    1.36
  -3  -2   0    4.47    1.58
  -3  -2  -1  338.83    9.51
  -3  -2  -2 1293.39   20.56
  -3  -2  -3  125.26    6.99
  -3  -2  -4  260.83    9.98
  -3  -2  -5  128.49    7.33
  -3  -2  -6  912.53   20.52
  -3  -2  -7  190.01   10.12
  -3  -2  -8   10.98    4.57
  -3  -2  -9   41.97    6.37
  -3  -2 -10    1.10    3.50
  -3  -2 -11  120.99   10.49
  -3  -2 -12   12.32    6.24
   3   3  -9   67.08    5.53
  -3  -3   4   46.31    3.22
  -3  -3   3 7670.89   55.12
  -3  -3   2 1433.61   18.68
  -3  -3   1  107.37    5.28
  -3  -3   0  254.81    8.67
  -3  -3  -1  655.90   14.65
  -3  -3  -2  400.99   12.01
  -3  -3  -3 1293.42   22.82
  -3  -3  -4   -2.09    2.95
  -3  -3  -5   60.26    6.24
  -3  -3  -6  526.31   16.85
  -3  -3  -7   -1.89    4.20
  -3  -3  -8   75.08    7.29
  -3  -3  -9  144.42   10.78
  -3  -3 -10   14.81    5.88
  -3  -3 -11   56.01    8.22
  -3  -3 -12    5.04    6.28
  -3  -4   5  282.87    7.44
  -3  -4   4 1379.20   17.95
  -3  -4   3 4631.24   39.96
  -3  -4   2   21.77    3.10
  -3  -4   1  175.23    7.56
  -3  -4   0   43.86    4.16
  -3  -4  -1    8.10    2.65
  -3  -4  -2   17.75    3.93
  -3  -4  -3    5.82    2.80
  -3  -4  -4  183.90    9.73
  -3  -4  -5    0.28    2.91
  -3  -4  -6   72.55    7.14
  -3  -4  -7  187.25   11.38
  -3  -4  -8  230.04   12.92
  -3  -4  -9    4.29    5.59
  -3  -4 -10   20.31    6.69
  -3  -4 -11    9.50    5.05
  -3  -4 -12   13.84    7.43
  -3  -4 -13   -1.83    7.00
  -3  -5   6    5.45    2.03
  -3  -5   5   68.41    4.08
  -3  -5   4 2273.03   25.95
  -3  -5   3  542.10   12.47
  -3  -5   2  918.39   17.81
  -3  -5   1  261.62    9.80
  -3  -5   0  673.48   16.21
  -3  -5  -1   12.77    3.15
  -3  -5  -2   19.32    4.56
  -3  -5  -3  440.41   15.47
  -3  -5  -4  214.38   11.20
  -3  -5  -5   87.95    7.91
  -3  -5  -6    1.58    3.94
  -3  -5  -7   36.25    7.35
  -3  -5  -8  140.26   11.74
  -3  -5  -9   15.90    6.68
  -3  -5 -10   -0.42    5.96
  -3  -5 -11  103.66   11.58
  -3  -5 -12   -4.08    6.66
  -3  -5 -13    5.33    6.10
  -3  -6   7    2.60    2.08
  -3  -6   6  444.49   10.24
  -3  -6   5  125.46    5.88
  -3  -6   4   17.67    3.13
  -3  -6   3    1.37    2.72
  -3  -6   2  836.98   18.27
  -3  -6   1    1.75    2.41
  -3  -6   0  551.75   15.92
  -3  -6  -1   25.67    5.14
  -3  -6  -2 1055.51   24.31
  -3  -6  -3  381.16   15.33
  -3  -6  -4  109.51    9.33
  -3  -6  -5   84.28    8.99
  -3  -6  -6    2.89    4.30
  -3  -6  -7  162.01   12.52
  -3  -6  -8   -1.09    4.14
  -3  -6  -9   13.40    7.16
  -3  -6 -10    2.86    6.89
  -3  -6 -11    0.72    4.73
  -3  -6 -13    8.48    6.62
  -3  -7   7 1163.73   17.64
  -3  -7   6  280.46    9.09
  -3  -7   5  293.23   10.09
  -3  -7   4   30.49    3.83
  -3  -7   3   20.98    4.18
  -3  -7   2  301.54   11.66
  -3  -7   1  123.22    7.78
  -3  -7   0  101.53    7.61
  -3  -7  -1    1.70    3.26
  -3  -7  -2  115.70    8.79
  -3  -7  -3   26.11    6.26
  -3  -7  -4   13.48    4.74
  -3  -7  -5   69.83    9.20
  -3  -7  -6   41.52    7.11
  -3  -7  -7   64.71    9.62
  -3  -7  -8   56.33    9.61
  -3  -7  -9    2.91    7.09
  -3  -7 -11    3.40    5.48
  -3  -7 -12    2.27    7.67
  -3  -8   7  353.59   10.68
  -3  -8   6    0.52    2.85
  -3  -8   5   26.56    4.40
  -3  -8   4   -1.65    3.57
  -3  -8   3   51.43    6.02
  -3  -8   2   26.43    5.10
  -3  -8   1  126.30    8.88
  -3  -8   0   -0.45    4.59
  -3  -8  -1   19.37    5.95
  -3  -8  -2    0.83    3.91
  -3  -8  -3    9.15    5.92
  -3  -8  -4   41.56    7.74
  -3  -8  -5   -7.83    5.33
  -3  -8  -6    0.61    4.53
  -3  -8  -7   19.39    6.29
  -3  -8  -8   11.13    6.17
  -3  -8  -9   18.60    6.52
  -3  -8 -10   12.48    8.41
  -3  -8 -11    0.21    7.77
  -3  -9   6   43.85    5.30
  -3  -9   5  192.56   10.25
  -3  -9   4  365.14   14.08
  -3  -9   3  187.21   10.31
  -3  -9   2   52.95    6.68
  -3  -9   1  133.15    9.13
  -3  -9   0    9.05    5.54
  -3  -9  -1  220.60   13.11
  -3  -9  -2   -2.40    3.98
  -3  -9  -3    2.57    4.29
  -3  -9  -4  149.21   11.64
  -3  -9  -5   23.63    7.49
  -3  -9  -6    1.55    4.88
  -3  -9  -7   63.13   10.39
  -3  -9  -8   21.29    8.57
  -3  -9  -9   21.06    8.87
  -3  -9 -10   14.73    6.82
  -3 -10   6   23.54    5.12
  -3 -10   5   10.38    4.00
  -3 -10   4  151.51   10.23
  -3 -10   3   26.07    5.91
  -3 -10   2  316.25   14.30
  -3 -10   1   20.49    4.94
  -3 -10   0    8.40    5.92
  -3 -10  -1   47.97    7.00
  -3 -10  -2   13.23    6.66
  -3 -10  -3   22.28    7.42
  -3 -10  -4   69.72    9.94
  -3 -10  -5   31.48    7.26
  -3 -10  -6    3.76    7.33
  -3 -10  -7   -0.49    7.42
  -3 -10  -8   28.54    9.38
  -3 -11   5   -5.34    4.30
  -3 -11   4   52.37    7.58
  -3 -11   3    2.30    5.35
  -3 -11   2   46.98    7.41
  -3 -11   1    3.04    4.04
  -3 -11   0   23.20    6.74
  -3 -11  -1    4.20    6.25
  -3 -11  -2   34.01    7.98
  -3 -11  -3   77.15   10.43
  -3 -11  -4  193.41   14.90
  -3 -11  -5    6.36    5.72
  -3 -11  -6    1.06    5.29
  -3 -11  -7   43.93   10.17
  -3 -12   5  215.32   12.89
  -3 -12   4   -3.85    5.48
  -3 -12   3   10.38    6.19
  -3 -12   2  118.21    9.98
  -3 -12   1   14.53    5.39
  -3 -12   0   -0.51    4.20
  -3 -12  -1    3.43    6.47
  -3 -12  -2    2.11    6.66
  -3 -12  -3   62.87   10.29
  -3 -12  -4   55.91    8.76
  -3 -12  -5   16.84    8.38
  -3 -13   5   57.59    8.46
  -3 -13   4    0.61    6.00
  -3 -13   3  114.93   10.46
  -3 -13   2   11.25    6.83
  -3 -13   1   77.11    9.96
  -3 -13   0   24.32    6.36
  -3 -13  -1   13.00    7.26
  -3 -13  -2    8.44    7.16
  -3 -13  -3   36.28    9.33
  -3 -13  -4    4.91    5.71
  -3 -14   4    3.15    6.40
  -3 -14   3   23.64    6.29
  -3 -14   2    1.60    6.57
  -3 -14   1   -1.33    4.82
  -3 -14   0   21.89    7.78
  -3 -14  -1    4.31    5.48
  -3 -14  -2    1.00    5.44
  -3 -15   3    4.16    5.33
  -3 -15   2   12.14    7.43
  -3 -15   1    2.43    5.29
  -3 -15   0   75.41   10.98
  -3 -16   3    0.55    7.51
  -3 -16   2    1.24    7.96
   4 -17   1   -0.81    7.16
   4 -17   2   -3.64    6.97
   4 -16  -2    1.34    7.58
   4 -16  -1   39.53    9.46
   4 -16   0    4.29    5.36
   4 -16   1   31.30    8.12
   4 -16   2   53.44    9.13
   4 -16   3   14.06    6.74
   4 -15  -3    6.47    7.96
   4 -15  -2    3.63    7.44
   4 -15  -1    7.79    7.00
   4 -15   0   16.23    7.01
   4 -15   1    4.13    6.67
   4 -15   2   41.21    8.07
   4 -15   3   -0.63    3.90
   4 -14  -5    3.02    7.60
   4 -14  -4   19.97    6.95
   4 -14  -3    1.84    6.70
   4 -14  -2   50.60    8.17
   4 -14  -1    9.99    5.46
   4 -14   0   20.23    6.31
   4 -14   1    3.00    4.61
   4 -14   2   86.86   10.04
   4 -14   3   21.97    5.85
   4 -14   4   28.60    5.98
   4 -13  -7    3.75    6.19
   4 -13  -6    4.06    5.99
   4 -13  -5   -6.18    6.85
   4 -13  -4   39.71    9.69
   4 -13  -3   45.95    8.58
   4 -13  -2    3.84    5.25
   4 -13  -1   42.78    8.86
   4 -13   0    5.45    6.10
   4 -13   1   21.66    6.55
   4 -13   2    1.78    5.25
   4 -13   3   90.50    8.47
   4 -13   4   32.78    6.70
   4 -12  -8   -0.23    6.28
   4 -12  -7   -2.91    5.27
   4 -12  -6    2.83    5.67
   4 -12  -5   70.55   11.21
   4 -12  -4    5.37    7.65
   4 -12  -3   86.86   10.23
   4 -12  -2  127.12   11.20
   4 -12  -1  173.31   13.30
   4 -12   0   14.93    6.68
   4 -12   1    2.57    5.55
   4 -12   2   15.46    6.10
   4 -12   3   88.22    8.38
   4 -12   4   48.33    5.97
   4 -12   5   30.86    5.26
   4 -11 -10    4.11    7.03
   4 -11  -9   -0.07    8.24
   4 -11  -8    7.10    7.85
   4 -11  -7    5.75    5.94
   4 -11  -6   14.60    6.88
   4 -11  -5   39.26    8.28
   4 -11  -4    2.92    4.80
   4 -11  -3    9.61    5.16
   4 -11  -2  188.24   13.78
   4 -11  -1   78.57    8.69
   4 -11   0    6.19    4.02
   4 -11   1   65.55    6.92
   4 -11   2   31.60    6.00
   4 -11   3  224.85   11.43
   4 -11   4   13.77    4.49
   4 -11   5   -1.86    3.56
   4 -10 -11   14.39    9.74
   4 -10 -10   -0.81    8.24
   4 -10  -9   -0.40    7.50
   4 -10  -8   76.12   12.18
   4 -10  -7    5.28    6.59
   4 -10  -6  126.56   12.40
   4 -10  -5   21.82    8.14
   4 -10  -4    7.24    6.71
   4 -10  -3    8.76    6.01
   4 -10  -2  177.54   11.94
   4 -10  -1   -2.90    4.91
   4 -10   0   62.76    7.60
   4 -10   1   92.01    7.57
   4 -10   2  102.98    7.87
   4 -10   3    9.87    3.18
   4 -10   4   11.65    3.92
   4 -10   5   19.83    4.58
   4  -9 -12   11.44    7.91
   4  -9 -11    6.03    6.72
   4  -9 -10  -10.94    7.32
   4  -9  -9   -1.09    6.07
   4  -9  -8   86.85   12.53
   4  -9  -7   75.73   10.02
   4  -9  -6    4.36    7.12
   4  -9  -5   60.15    8.50
   4  -9  -4    2.98    5.47
   4  -9  -3   73.00    8.61
   4  -9  -2    6.82    4.06
   4  -9  -1   28.07    5.00
   4  -9   0    1.67    4.78
   4  -9   1   23.19    5.21
   4  -9   2  141.31    8.45
   4  -9   3   91.04    6.91
   4  -9   4  204.01    9.49
   4  -9   5  284.01   10.54
   4  -9   6  257.89    9.60
   4  -8 -13   12.11    9.91
   4  -8 -12  -11.23    7.69
   4  -8 -11   -0.29    7.97
   4  -8 -10   -0.03    6.06
   4  -8  -9   72.79   10.59
   4  -8  -8    0.09    6.97
   4  -8  -7  120.64   12.72
   4  -8  -6   36.45    7.05
   4  -8  -5  194.13   12.46
   4  -8  -4   38.87    7.17
   4  -8  -3    1.26    3.25
   4  -8  -2   12.22    3.99
   4  -8  -1   38.14    5.83
   4  -8   0    3.28    2.93
   4  -8   1   58.03    6.14
   4  -8   2    5.58    3.57
   4  -8   3  173.47    8.54
   4  -8   4   45.43    4.69
   4  -8   5  113.01    6.34
   4  -8   6   77.44    5.23
   4  -7 -14    2.69    8.95
   4  -7 -13   18.50    8.01
   4  -7 -12   -2.08    5.21
   4  -7 -11    1.82    6.30
   4  -7 -10    4.69    6.13
   4  -7  -9    0.83    5.29
   4  -7  -8    0.88    4.97
   4  -7  -7    0.69    4.03
   4  -7  -6    0.68    3.93
   4  -7  -5  175.48   11.38
   4  -7  -4    2.48    3.55
   4  -7  -3   48.46    5.95
   4  -7  -2   16.21    3.95
   4  -7  -1   53.99    6.27
   4  -7   0  221.31   10.47
   4  -7   1   68.98    5.68
   4  -7   2   76.14    5.61
   4  -6 -14   -1.96    5.87
   4  -6 -13   -3.08    7.39
   4  -6 -12   55.63   11.75
   4  -6 -11   25.52    9.25
   4  -6 -10   79.36   10.17
   4  -6  -9   46.99    8.18
   4  -6  -8   61.55    8.90
   4  -6  -7  101.46   10.12
   4  -6  -6   37.36    5.95
   4  -6  -5  186.34   11.52
   4  -6  -4  103.53    8.00
   4  -6  -3  105.23    8.61
   4  -6  -2    1.69    2.85
   4  -6  -1  120.69    7.60
   4  -6   0  142.11    7.77
   4  -5 -13   -2.27    7.81
   4  -5 -12   31.34    8.37
   4  -5 -11    4.99    7.10
   4  -5 -10   26.82    8.49
   4  -5  -9   70.44    9.25
   4  -5  -8   58.86    7.63
   4  -5  -7  267.70   14.14
   4  -5  -6    7.41    4.73
   4  -5  -5   85.73    8.16
   4  -5  -4    9.71    4.80
   4  -5  -3   22.35    4.19
   4  -5  -2   47.10    5.04
   4  -5  -1    8.76    2.87
   4  -4 -13   67.94   12.00
   4  -4 -12   46.36    9.48
   4  -4 -11    0.26    5.20
   4  -4 -10   13.59    5.09
   4  -4  -9  163.36   11.85
   4  -4  -8  149.86   10.49
   4  -4  -7    5.02    3.57
   4  -4  -6   78.38    7.93
   4  -4  -5  100.47    7.88
   4  -4  -4  154.76    8.92
   4  -4  -3   12.19    3.32
  -4   4  -6   12.51    2.86
  -4   4  -7   56.11    4.65
  -4   4  -8  447.62   12.00
  -4   4  -9   25.45    4.30
   4  -3 -13   18.65    8.09
   4  -3 -12   22.08    7.54
   4  -3 -11    9.26    4.81
   4  -3 -10  113.25   10.72
   4  -3  -9  102.10    9.43
   4  -3  -8   71.66    7.31
   4  -3  -6   52.99    5.86
   4  -3  -5   41.63    5.50
  -4   3  -4  180.77    7.29
  -4   3  -5  728.90   14.31
  -4   3  -6  155.70    7.11
  -4   3  -7  261.77    9.27
  -4   3  -8  365.24   11.41
  -4   3  -9  166.10    8.15
  -4   3 -10  428.65   13.74
   4  -2 -12    2.58    5.72
   4  -2 -11  168.38   12.50
   4  -2 -10   34.20    6.93
   4  -2  -9  172.57   10.97
   4  -2  -8  121.00    8.76
   4  -2  -7   34.41    5.58
   4  -2  -6   64.12    6.33
  -4   2  -2  746.74   14.24
  -4   2  -3   51.52    4.02
  -4   2  -4  391.11   10.51
  -4   2  -5   12.61    2.90
  -4   2  -6  378.73   11.17
  -4   2  -7   15.17    3.37
  -4   2  -8   42.00    4.74
  -4   2  -9  620.15   16.05
  -4   2 -10  244.02   10.70
   4  -1 -12   59.39    8.04
   4  -1 -11  324.19   15.33
   4  -1 -10   25.82    5.93
   4  -1  -9  261.56   12.83
   4  -1  -8    0.78    3.74
   4  -1  -7   48.98    5.21
  -4   1   0 2551.70   28.01
  -4   1  -1  114.68    5.35
  -4   1  -2 1151.85   17.94
  -4   1  -3   86.85    5.15
  -4   1  -4  726.08   15.22
  -4   1  -5  628.54   14.32
  -4   1  -6  553.19   13.92
  -4   1  -7    8.38    3.34
  -4   1  -8  103.06    7.27
  -4   1  -9  962.53   21.73
  -4   1 -10    8.53    4.35
  -4   1 -11   35.24    5.66
   4   0 -11   41.18    7.21
   4   0 -10   17.33    4.88
   4   0  -9  106.29    8.26
   4   0  -8  257.53   11.35
  -4   0   1  308.01    8.30
  -4   0   0 1379.90   19.26
  -4   0  -1 2196.39   25.42
  -4   0  -2  678.66   14.08
  -4   0  -3   13.70    2.62
  -4   0  -4 2092.30   27.83
  -4   0  -5  264.74   10.01
  -4   0  -6  116.02    6.92
  -4   0  -7    8.03    3.64
  -4   0  -9  242.00   11.55
  -4   0 -10    5.89    4.30
  -4   0 -11   27.60    5.77
   4   1 -11    0.89    4.51
   4   1 -10   76.90    7.60
   4   1  -9   26.66    5.11
  -4  -1   2    6.13    1.57
  -4  -1   1  425.82   10.30
  -4  -1   0   17.57    2.74
  -4  -1  -1  564.62   12.72
  -4  -1  -2    3.36    1.89
  -4  -1  -3  490.27   12.96
  -4  -1  -4  776.78   16.90
  -4  -1  -5    7.17    3.24
  -4  -1  -6  391.18   13.33
  -4  -1  -7   68.79    6.27
  -4  -1  -8   91.67    7.94
  -4  -1  -9    8.46    4.67
  -4  -1 -10    3.15    4.39
  -4  -1 -11   11.70    5.43
   4   2 -10    6.00    4.05
  -4  -2   4 1090.03   16.62
  -4  -2   3  792.97   13.72
  -4  -2   2 1376.30   19.06
  -4  -2   1  299.17    9.15
  -4  -2   0   10.36    2.22
  -4  -2  -1   29.47    3.76
  -4  -2  -2   64.16    5.29
  -4  -2  -3   80.96    5.74
  -4  -2  -4  467.44   14.15
  -4  -2  -5   35.38    4.61
  -4  -2  -6  199.16   10.32
  -4  -2  -7   22.91    5.25
  -4  -2  -8    7.25    4.82
  -4  -2  -9  190.32   12.07
  -4  -2 -10   28.51    6.72
  -4  -2 -11   27.06    6.90
  -4  -2 -12   23.24    7.27
  -4  -3   5  152.37    6.12
  -4  -3   4  593.85   12.07
  -4  -3   3   32.93    3.14
  -4  -3   2 1344.57   20.48
  -4  -3   1    5.33    1.93
  -4  -3   0  622.36   14.60
  -4  -3  -1   41.18    4.62
  -4  -3  -2   13.26    3.62
  -4  -3  -3   10.08    3.02
  -4  -3  -4   44.04    5.66
  -4  -3  -5  237.15   11.34
  -4  -3  -6   10.97    4.85
  -4  -3  -7    0.12    4.61
  -4  -3  -8    1.47    5.04
  -4  -3  -9    7.52    4.35
  -4  -3 -10   75.53    9.28
  -4  -3 -11    6.68    6.09
  -4  -3 -12    2.01    6.35
  -4  -4   6  145.19    5.92
  -4  -4   5    1.30    1.87
  -4  -4   4  379.64   10.09
  -4  -4   3  903.70   16.92
  -4  -4   2 1073.40   18.75
  -4  -4   1   35.78    3.93
  -4  -4   0  215.61    9.37
  -4  -4  -1   13.16    3.17
  -4  -4  -2    4.88    2.76
  -4  -4  -3   77.57    6.65
  -4  -4  -4   30.12    4.95
  -4  -4  -5  273.47   12.92
  -4  -4  -6  572.69   19.26
  -4  -4  -7    3.39    4.10
  -4  -4  -8    6.16    5.73
  -4  -4  -9  106.63    9.98
  -4  -4 -10  112.32   11.37
  -4  -4 -11    4.36    6.71
  -4  -4 -12    3.30    5.20
  -4  -5   7  147.25    6.23
  -4  -5   6  121.35    5.69
  -4  -5   5    8.27    2.42
  -4  -5   4   13.74    2.56
  -4  -5   3   74.63    5.18
  -4  -5   2    1.34    2.97
  -4  -5   1   20.12    3.50
  -4  -5   0  101.97    7.01
  -4  -5  -1   28.19    4.42
  -4  -5  -2  109.06    7.91
  -4  -5  -3   36.48    5.35
  -4  -5  -4   66.13    7.00
  -4  -5  -5  587.74   19.77
  -4  -5  -6  301.04   15.01
  -4  -5  -7   11.43    5.04
  -4  -5  -8  111.54   10.90
  -4  -5  -9   54.00    8.08
  -4  -5 -10    6.49    5.29
  -4  -5 -11    0.06    6.81
  -4  -5 -12    3.56    7.48
  -4  -5 -13   12.58    8.55
  -4  -6   7  594.06   12.55
  -4  -6   6  229.77    8.56
  -4  -6   5  293.34   10.16
  -4  -6   4  328.24   10.95
  -4  -6   3  300.40   11.06
  -4  -6   2    7.56    3.72
  -4  -6   1  774.33   19.25
  -4  -6   0    4.77    3.37
  -4  -6  -1   40.46    5.52
  -4  -6  -2   46.23    6.60
  -4  -6  -3  138.54    9.97
  -4  -6  -4   47.88    6.59
  -4  -6  -5  909.64   25.58
  -4  -6  -6   29.79    6.17
  -4  -6  -7   64.31    8.97
  -4  -6  -8   65.85    8.75
  -4  -6  -9   16.78    6.17
  -4  -6 -10    1.70    5.37
  -4  -6 -11    5.11    5.71
  -4  -6 -12   27.74    9.54
  -4  -7   7   60.41    4.68
  -4  -7   6  339.04   11.22
  -4  -7   5  208.14    9.12
  -4  -7   4  834.53   19.07
  -4  -7   3  136.88    8.39
  -4  -7   2   11.56    4.55
  -4  -7   1  196.19   10.99
  -4  -7   0   99.01    8.69
  -4  -7  -1   17.06    4.59
  -4  -7  -2    7.40    5.15
  -4  -7  -3    0.07    3.69
  -4  -7  -4  280.77   14.73
  -4  -7  -5   61.59    8.53
  -4  -7  -6   44.28    7.27
  -4  -7  -7    6.42    6.74
  -4  -7  -8   10.70    5.72
  -4  -7  -9    0.51    5.42
  -4  -7 -10    7.46    6.18
  -4  -7 -11   38.17    8.71
  -4  -8   7    1.37    3.63
  -4  -8   6  276.80   10.93
  -4  -8   5  170.54    9.46
  -4  -8   4   14.03    4.54
  -4  -8   3   11.22    3.71
  -4  -8   2   35.19    6.11
  -4  -8   1    0.11    3.66
  -4  -8   0  249.72   13.31
  -4  -8  -1    2.62    3.90
  -4  -8  -2  369.54   16.22
  -4  -8  -3    8.16    5.78
  -4  -8  -4  133.57   11.24
  -4  -8  -5   59.67    8.76
  -4  -8  -6   63.65    8.59
  -4  -8  -7    0.86    6.53
  -4  -8  -8    3.09    5.41
  -4  -8  -9   23.61    7.59
  -4  -8 -10    5.87    8.39
  -4  -9   6  105.40    7.93
  -4  -9   5   12.47    4.97
  -4  -9   4  166.08   10.29
  -4  -9   3   18.38    4.61
  -4  -9   2   54.53    7.46
  -4  -9   1    4.43    5.36
  -4  -9   0   20.74    5.24
  -4  -9  -1   96.70    9.12
  -4  -9  -2  277.04   14.79
  -4  -9  -3   72.42    8.58
  -4  -9  -4    7.99    6.25
  -4  -9  -5   70.67    9.10
  -4  -9  -6    4.09    6.86
  -4  -9  -7   -0.10    5.29
  -4  -9  -8    4.47    7.83
  -4  -9  -9   16.29    9.18
  -4 -10   6   47.13    6.64
  -4 -10   5  323.94   14.08
  -4 -10   4   44.54    6.32
  -4 -10   3  151.29   10.55
  -4 -10   2   46.81    7.58
  -4 -10   1  150.20   10.89
  -4 -10   0    0.70    4.12
  -4 -10  -1  250.64   14.47
  -4 -10  -2    7.17    6.44
  -4 -10  -3  157.00   12.28
  -4 -10  -4   21.03    6.52
  -4 -10  -5   41.08    9.17
  -4 -10  -6    4.21    5.74
  -4 -10  -7   -3.68    7.44
  -4 -10  -8   37.94   10.50
  -4 -11   6   31.88    6.10
  -4 -11   5   92.36    8.24
  -4 -11   4    9.20    4.55
  -4 -11   3   -0.01    5.59
  -4 -11   2  112.72   10.70
  -4 -11   1  129.11   10.70
  -4 -11   0   -0.88    4.50
  -4 -11  -1    0.28    6.08
  -4 -11  -2   38.84    7.55
  -4 -11  -4    3.74    5.28
  -4 -11  -5    1.82    5.53
  -4 -11  -6   -2.25    7.39
  -4 -12   5   28.58    6.81
  -4 -12   4   -1.55    5.98
  -4 -12   3    5.10    6.70
  -4 -12   2  593.36   22.72
  -4 -12   1   57.03    9.41
  -4 -12   0   58.25    9.56
  -4 -12  -1   44.23    7.83
  -4 -12  -2   33.06    8.64
  -4 -12  -3    0.45    7.11
  -4 -12  -5    5.70    6.15
  -4 -13   5   21.50    5.66
  -4 -13   4    1.06    6.49
  -4 -13   3  101.13   11.06
  -4 -13   2  221.63   14.74
  -4 -13   1   18.35    6.31
  -4 -13   0   -7.64    6.45
  -4 -13  -1   21.31    8.50
  -4 -13  -2   -2.64    7.02
  -4 -13  -3   -3.39    7.26
  -4 -14   4   -3.25    6.60
  -4 -14   3   49.97    9.42
  -4 -14   2   -1.12    5.06
  -4 -14   1   40.78    8.02
  -4 -14   0    2.47    5.54
  -4 -14  -1   19.48    8.66
  -4 -15   3    3.92    5.73
  -4 -15   2   12.38    8.35
  -4 -15   1   -3.45    5.32
   5 -17   1    3.14    7.49
   5 -17   2    3.77    7.23
   5 -16  -1    7.36    7.65
   5 -16   0   15.38    7.96
   5 -16   1   16.31    7.93
   5 -16   2    5.59    5.41
   5 -15  -3   20.45    8.91
   5 -15  -2    2.52    5.53
   5 -15  -1   11.51    8.37
   5 -15   0    7.28    7.64
   5 -15   1   19.90    8.06
   5 -15   2    3.41    4.95
   5 -15   3   12.59    6.68
   5 -14  -5    0.83    5.64
   5 -14  -4   22.66    9.57
   5 -14  -3   11.90    6.38
   5 -14  -2   15.34    8.27
   5 -14  -1    6.85    5.98
   5 -14   0    7.29    5.41
   5 -14   1   10.35    5.10
   5 -14   2    2.14    4.28
   5 -14   3   -3.00    5.73
   5 -14   4   25.73    7.23
   5 -13  -7   -1.01    5.77
   5 -13  -6   -0.18    5.68
   5 -13  -5    0.20    5.86
   5 -13  -4   49.27    9.14
   5 -13  -3    3.85    7.27
   5 -13  -2   35.38    7.57
   5 -13  -1   48.49    9.32
   5 -13   0    1.80    4.65
   5 -13   1    2.51    5.60
   5 -13   2   -2.25    4.81
   5 -13   3   -7.32    4.62
   5 -13   4  127.61    9.79
   5 -12  -8    3.12    6.45
   5 -12  -7   11.31    9.41
   5 -12  -6   -1.54    8.15
   5 -12  -5    9.16    7.81
   5 -12  -4   10.83    7.84
   5 -12  -3    3.79    7.69
   5 -12  -2   -1.58    4.85
   5 -12  -1   15.85    5.57
   5 -12   0   24.54    6.62
   5 -12   1   19.83    5.08
   5 -12   2   57.78    6.95
   5 -12   3   24.66    5.72
   5 -12   4   19.64    5.01
   5 -12   5   13.35    4.51
   5 -11 -10    5.50    8.86
   5 -11  -9    6.91    6.80
   5 -11  -8    3.26    6.35
   5 -11  -7   80.83   12.48
   5 -11  -6   19.21    7.26
   5 -11  -5    3.82    5.97
   5 -11  -4    2.86    5.28
   5 -11  -3   -0.91    4.18
   5 -11  -2    4.37    4.34
   5 -11  -1   16.99    5.27
   5 -11   0   23.44    5.26
   5 -11   1   10.90    5.20
   5 -11   2    5.01    4.75
   5 -11   3    7.63    4.51
   5 -11   4   20.30    4.66
   5 -11   5  129.75    8.34
   5 -10 -11    5.77    9.04
   5 -10 -10   -1.98    8.89
   5 -10  -9    0.22    6.25
   5 -10  -8    8.67    8.39
   5 -10  -7   50.09    9.07
   5 -10  -6    0.16    7.38
   5 -10  -5   -0.07    6.01
   5 -10  -4    0.22    4.14
   5 -10  -3   25.99    7.04
   5 -10  -2  104.57    9.60
   5 -10  -1   33.59    5.82
   5 -10   0  123.81    9.25
   5 -10   1   55.54    6.50
   5 -10   2    7.03    3.60
   5 -10   3   60.02    6.63
   5 -10   4    5.86    4.17
   5 -10   5  321.28   12.55
   5  -9 -12    7.41    9.28
   5  -9 -11    1.43    9.47
   5  -9 -10   -4.03    6.37
   5  -9  -9    3.66    6.07
   5  -9  -8   17.11    9.37
   5  -9  -7   71.29   11.00
   5  -9  -6   44.55    7.59
   5  -9  -5    0.86    6.11
   5  -9  -4    4.85    4.23
   5  -9  -3   21.44    5.17
   5  -9  -2   53.88    7.42
   5  -9  -1    2.10    3.55
   5  -9   0  543.00   18.42
   5  -9   1  198.29   10.87
   5  -9   2   41.99    6.13
   5  -9   3   11.54    4.23
   5  -9   4  128.66    8.14
   5  -9   5  118.14    7.58
   5  -9   6  254.88   10.45
   5  -8 -13   -5.45    8.18
   5  -8 -12   -5.89    8.19
   5  -8 -11  -10.69    5.60
   5  -8 -10    2.24    5.76
   5  -8  -9   36.87    8.80
   5  -8  -8    4.07    5.80
   5  -8  -7    7.23    5.15
   5  -8  -6   -2.10    4.21
   5  -8  -5    0.70    4.14
   5  -8  -4    7.45    5.63
   5  -8  -3  217.05   12.57
   5  -8  -2   94.30    8.83
   5  -8  -1  123.58    9.68
   5  -8   0  323.08   13.77
   5  -8   1   75.95    7.23
   5  -8   2  287.72   12.05
   5  -8   3   23.23    4.63
   5  -7 -14   -5.94    8.56
   5  -7 -13  -10.62    8.26
   5  -7 -12    1.09    6.13
   5  -7 -11   28.06    8.15
   5  -7 -10   61.26   10.21
   5  -7  -9   -7.23    6.39
   5  -7  -8    4.39    6.79
   5  -7  -7    1.94    4.01
   5  -7  -6   59.15    7.56
   5  -7  -5    8.82    5.68
   5  -7  -4  297.22   14.78
   5  -7  -3   29.08    5.41
   5  -7  -2   16.67    5.05
   5  -7  -1  115.04    8.18
   5  -7   0  295.16   12.69
   5  -7   1  112.38    7.60
   5  -6 -14    5.56    9.18
   5  -6 -13    7.31    9.34
   5  -6 -12   16.64    9.49
   5  -6 -11   35.18    8.68
   5  -6 -10   28.29    8.52
   5  -6  -9   25.28    6.54
   5  -6  -8    1.67    5.55
   5  -6  -7   57.49    7.72
   5  -6  -6  392.94   17.16
   5  -6  -5   20.00    5.01
   5  -6  -4   -0.50    3.40
   5  -6  -3  191.47   10.81
   5  -6  -2   48.92    5.72
   5  -6  -1   61.24    5.94
   5  -5 -13   11.30    8.79
   5  -5 -12   16.71    9.48
   5  -5 -11  194.93   15.12
   5  -5 -10    8.88    7.14
   5  -5  -9    6.26    6.09
   5  -5  -8   13.25    6.17
   5  -5  -7  219.54   13.44
   5  -5  -6   59.10    8.01
   5  -5  -5  151.94   10.58
   5  -5  -4  259.12   12.31
   5  -5  -3  477.03   16.60
  -5   5  -9   82.41    6.71
   5  -4 -13   27.17    9.42
   5  -4 -12   -0.48    6.58
   5  -4 -11   84.33   10.82
   5  -4 -10   32.65    7.33
   5  -4  -9  166.13   12.47
   5  -4  -8    2.43    5.33
   5  -4  -7   92.30    9.30
   5  -4  -6    3.85    3.49
   5  -4  -5    3.01    4.19
  -5   4  -6   69.36    5.57
  -5   4  -7  798.78   17.27
  -5   4  -8   84.97    6.31
  -5   4  -9  185.58    9.29
   5  -3 -13    1.28    5.41
   5  -3 -12   31.17    7.95
   5  -3 -11  125.40   11.49
   5  -3 -10   59.06    7.76
   5  -3  -9   28.44    6.70
   5  -3  -8  164.42   11.70
   5  -3  -7  327.50   14.81
   5  -3  -6  304.32   13.37
  -5   3  -4    8.34    2.96
  -5   3  -5  511.46   13.29
  -5   3  -6   10.90    2.78
  -5   3  -7  187.86    9.02
  -5   3  -8   37.32    4.89
  -5   3  -9   58.92    6.53
  -5   3 -10   12.76    4.21
   5  -2 -12   14.79    6.53
   5  -2 -11   -2.15    5.32
   5  -2 -10 1028.64   27.90
   5  -2  -9  155.71   11.49
   5  -2  -8   26.84    5.18
   5  -2  -7  851.90   22.79
  -5   2  -2  114.32    6.24
  -5   2  -3   68.56    4.89
  -5   2  -4 1034.94   19.51
  -5   2  -5   11.35    2.76
  -5   2  -6   68.32    5.74
  -5   2  -7  162.18    8.36
  -5   2  -8    3.16    4.00
  -5   2  -9   11.86    4.81
  -5   2 -10  119.90    8.65
   5  -1 -12    1.43    5.27
   5  -1 -11  323.70   15.84
   5  -1 -10  235.09   13.63
   5  -1  -9   16.54    5.53
   5  -1  -8  287.61   13.15
  -5   1   0  104.85    5.88
  -5   1  -1  862.47   16.22
  -5   1  -2   41.01    3.97
  -5   1  -3  534.99   13.52
  -5   1  -4  350.46   11.36
  -5   1  -5  179.01    8.42
  -5   1  -6  171.15    8.85
  -5   1  -7  941.54   20.94
  -5   1  -8   35.08    4.84
  -5   1  -9   -1.26    3.49
  -5   1 -10   91.12    7.88
  -5   1 -11   39.40    6.25
   5   0 -12   48.51    7.46
   5   0 -11  281.04   14.68
   5   0 -10   23.34    5.72
   5   0  -9   44.46    6.37
  -5   0   1  191.47    7.41
  -5   0   0  439.40   11.47
  -5   0  -1  475.86   12.47
  -5   0  -2   11.61    3.25
  -5   0  -3  439.54   13.07
  -5   0  -4   54.18    5.00
  -5   0  -5  273.00   10.75
  -5   0  -6  583.79   16.58
  -5   0  -7  456.94   15.14
  -5   0  -8   62.65    6.33
  -5   0  -9    9.06    4.73
  -5   0 -10   71.79    7.95
  -5   0 -11    4.97    5.08
   5   1 -11   34.47    6.18
   5   1 -10   73.83    7.52
  -5  -1   2  308.18    9.34
  -5  -1   1  222.06    8.31
  -5  -1   0  224.68    8.57
  -5  -1  -1    6.96    2.27
  -5  -1  -2  268.73   10.27
  -5  -1  -3   36.75    4.67
  -5  -1  -4   76.62    6.41
  -5  -1  -5  258.82   11.42
  -5  -1  -6  466.89   15.66
  -5  -1  -7   16.71    5.01
  -5  -1  -8  166.92   10.23
  -5  -1  -9   31.21    6.00
  -5  -1 -10  104.09    9.44
  -5  -1 -11    7.96    5.79
  -5  -2   4  680.96   14.35
  -5  -2   3  315.97    9.56
  -5  -2   2   93.35    5.54
  -5  -2   1   40.62    4.25
  -5  -2   0  203.25    8.60
  -5  -2  -1  171.38    8.11
  -5  -2  -2   39.89    4.37
  -5  -2  -3  101.10    6.99
  -5  -2  -4  153.11    8.83
  -5  -2  -5  359.16   13.58
  -5  -2  -6    5.87    3.33
  -5  -2  -7   22.35    5.75
  -5  -2  -8   16.84    4.53
  -5  -2  -9   17.73    4.79
  -5  -2 -10    5.32    5.55
  -5  -2 -11   29.86    6.21
  -5  -2 -12   80.89   10.20
  -5  -3   5    8.72    2.55
  -5  -3   4  468.06   11.77
  -5  -3   3  525.50   13.00
  -5  -3   2    1.70    1.94
  -5  -3   1    9.81    2.73
  -5  -3   0   58.56    4.99
  -5  -3  -1    6.16    3.34
  -5  -3  -2   28.08    4.87
  -5  -3  -3 1176.32   24.14
  -5  -3  -4    7.64    3.36
  -5  -3  -5  404.99   15.28
  -5  -3  -6  107.16    8.76
  -5  -3  -7  198.64   12.48
  -5  -3  -8    1.44    5.37
  -5  -3  -9   64.55    8.00
  -5  -3 -10   28.05    7.39
  -5  -3 -11   -1.81    5.97
  -5  -3 -12   65.39   10.19
  -5  -4   6  667.79   14.32
  -5  -4   5    4.76    2.35
  -5  -4   4  129.92    6.67
  -5  -4   3  181.68    7.98
  -5  -4   2    1.75    2.24
  -5  -4   1   61.10    5.58
  -5  -4   0   49.99    5.69
  -5  -4  -1   91.85    6.93
  -5  -4  -2   19.37    4.02
  -5  -4  -3   76.18    6.90
  -5  -4  -4  369.33   15.37
  -5  -4  -5  372.68   16.25
  -5  -4  -6    3.73    4.27
  -5  -4  -7    1.56    4.26
  -5  -4  -8   41.01    6.88
  -5  -4  -9   64.27    9.45
  -5  -4 -10   18.76    5.87
  -5  -4 -11    9.20    5.68
  -5  -4 -12   23.15    8.21
  -5  -5   7  168.15    7.34
  -5  -5   6    5.22    2.46
  -5  -5   5   78.87    5.48
  -5  -5   4   21.05    3.32
  -5  -5   3  208.56    9.35
  -5  -5   2   12.96    3.24
  -5  -5   1   34.04    4.76
  -5  -5   0 2449.25   35.96
  -5  -5  -1  214.61   10.75
  -5  -5  -2  148.30    9.59
  -5  -5  -3   73.88    8.06
  -5  -5  -4  370.97   16.39
  -5  -5  -5   92.44    8.95
  -5  -5  -6  361.61   17.38
  -5  -5  -7    5.12    6.15
  -5  -5  -8   34.59    7.01
  -5  -5  -9  134.20   12.92
  -5  -5 -10    0.38    6.81
  -5  -5 -11    4.72    7.24
  -5  -5 -12   -0.98    7.42
  -5  -6   8   93.51    5.85
  -5  -6   7   34.29    4.41
  -5  -6   6  126.09    7.09
  -5  -6   5   12.56    3.60
  -5  -6   4    5.27    3.50
  -5  -6   3  767.57   18.76
  -5  -6   2  130.35    8.39
  -5  -6   1  727.61   19.56
  -5  -6   0 1805.34   31.98
  -5  -6  -1    1.34    3.49
  -5  -6  -2    3.66    3.74
  -5  -6  -3  404.25   16.87
  -5  -6  -4   50.80    7.13
  -5  -6  -5    7.25    4.74
  -5  -6  -6   18.87    5.75
  -5  -6  -7   97.67   10.24
  -5  -6  -8   44.99    9.36
  -5  -6  -9   24.84    7.07
  -5  -6 -10   27.49    7.71
  -5  -6 -11   21.79    7.28
  -5  -7   7  128.18    7.69
  -5  -7   6   50.99    5.61
  -5  -7   5  350.91   13.24
  -5  -7   4  329.74   12.52
  -5  -7   3  148.31    9.61
  -5  -7   2   80.78    7.21
  -5  -7   1 1847.95   33.12
  -5  -7   0  313.85   14.26
  -5  -7  -1  293.01   14.19
  -5  -7  -2   22.87    5.46
  -5  -7  -3   96.77    9.33
  -5  -7  -4   10.27    6.35
  -5  -7  -5   24.16    7.13
  -5  -7  -6   72.45   10.03
  -5  -7  -7   52.82    9.53
  -5  -7  -8    2.83    5.31
  -5  -7  -9    1.61    5.58
  -5  -7 -10   26.06    9.58
  -5  -8   7   35.83    5.13
  -5  -8   6    2.92    4.39
  -5  -8   5  318.69   13.13
  -5  -8   4   57.67    6.96
  -5  -8   3   18.15    4.57
  -5  -8   2  167.42   10.33
  -5  -8   1  121.33   10.09
  -5  -8   0   14.82    6.03
  -5  -8  -1  231.20   13.38
  -5  -8  -2   30.77    6.22
  -5  -8  -3   63.83    9.16
  -5  -8  -4   15.46    5.78
  -5  -8  -5  110.17   10.95
  -5  -8  -6   86.24   10.25
  -5  -8  -7   -3.85    6.75
  -5  -8  -8   -0.36    5.60
  -5  -8  -9   14.43    6.90
  -5  -9   7   15.73    4.71
  -5  -9   6   13.37    5.03
  -5  -9   5  192.97   11.21
  -5  -9   4  770.74   22.42
  -5  -9   3   94.33    8.33
  -5  -9   2  257.18   13.87
  -5  -9   1   28.41    6.92
  -5  -9   0  201.76   12.76
  -5  -9  -1  122.87   11.37
  -5  -9  -2  173.02   12.60
  -5  -9  -3   20.45    7.52
  -5  -9  -4   18.59    6.39
  -5  -9  -5  123.93   12.08
  -5  -9  -6   21.39    8.64
  -5  -9  -7   -1.24    5.28
  -5  -9  -8   -0.57    8.19
  -5 -10   6    9.60    5.08
  -5 -10   5   10.02    5.57
  -5 -10   4  572.06   20.17
  -5 -10   3    7.60    4.56
  -5 -10   2    1.04    5.56
  -5 -10   1   45.42    7.18
  -5 -10   0   17.75    7.27
  -5 -10  -1    7.28    7.02
  -5 -10  -2    2.30    5.09
  -5 -10  -3   10.04    7.43
  -5 -10  -4   19.34    8.31
  -5 -10  -5   20.63    8.42
  -5 -10  -6    6.71    7.95
  -5 -10  -7    7.03    8.58
  -5 -11   6   23.90    6.33
  -5 -11   5  235.44   14.12
  -5 -11   4   76.47    9.39
  -5 -11   3   93.12    9.35
  -5 -11   2    2.76    6.55
  -5 -11   1  142.45   12.46
  -5 -11   0   31.85    8.30
  -5 -11  -1    9.64    7.30
  -5 -11  -2   24.88    7.02
  -5 -11  -3   19.38    6.78
  -5 -11  -4    7.59    5.88
  -5 -11  -5    1.12    5.86
  -5 -12   5   -2.67    6.01
  -5 -12   4    1.20    4.53
  -5 -12   3   55.06    9.31
  -5 -12   2    1.56    5.05
  -5 -12   1   73.52   10.60
  -5 -12   0    2.79    6.98
  -5 -12  -1   66.36    9.37
  -5 -12  -2   30.91    8.81
  -5 -12  -3    4.74    7.75
  -5 -13   4   -1.03    6.38
  -5 -13   3   13.94    7.47
  -5 -13   2   17.85    7.97
  -5 -13   1   17.30    6.51
  -5 -13   0    3.41    7.35
  -5 -13  -1    6.17    8.02
  -5 -13  -2    0.38    7.71
  -5 -14   4   -5.69    6.63
  -5 -14   3    1.96    7.02
  -5 -14   2    5.11    7.60
  -5 -14   1   -2.21    5.30
  -5 -14   0   -0.89    5.41
  -5 -15   3   -2.52    7.42
   6 -17   1    1.12    5.76
   6 -17   2   16.05    8.72
   6 -16  -1    4.23    6.43
   6 -16   0    0.94    5.80
   6 -16   1    2.01    5.47
   6 -16   2   26.31    8.52
   6 -15  -3   -0.44    8.76
   6 -15  -2    1.55    8.06
   6 -15  -1    0.20    7.56
   6 -15   0   10.25    5.96
   6 -15   1    5.89    5.56
   6 -15   2   10.68    5.92
   6 -15   3   16.68    7.44
   6 -14  -5   -4.78    6.42
   6 -14  -4   -5.08    7.97
   6 -14  -3    2.70    7.75
   6 -14  -2    8.18    6.02
   6 -14  -1   10.56    8.15
   6 -14   0   11.44    6.02
   6 -14   1    1.93    4.87
   6 -14   2   52.81    8.32
   6 -14   3    3.34    5.65
   6 -14   4   50.37    7.76
   6 -13  -6   -2.44    8.47
   6 -13  -5   10.55    8.57
   6 -13  -4    9.51    8.99
   6 -13  -3    4.85    5.89
   6 -13  -2   -1.53    5.18
   6 -13  -1    2.44    6.33
   6 -13   0    6.46    4.77
   6 -13   1    0.01    5.56
   6 -13   2   24.48    5.73
   6 -13   3   50.08    6.67
   6 -13   4   -2.48    3.27
   6 -12  -8   -6.01    6.25
   6 -12  -7    5.87    8.83
   6 -12  -6   -5.10    7.71
   6 -12  -5   33.30    8.33
   6 -12  -4    3.23    5.58
   6 -12  -3   23.60    6.48
   6 -12  -2   50.66    8.01
   6 -12  -1   13.48    5.68
   6 -12   0   12.76    5.82
   6 -12   1   45.26    7.36
   6 -12   2   13.57    4.62
   6 -12   3   98.89    8.90
   6 -12   4   95.30    8.43
   6 -12   5  142.99    9.51
   6 -11  -9    4.25    7.04
   6 -11  -8   -2.08    8.24
   6 -11  -7   -3.22    5.98
   6 -11  -6   -6.78    7.47
   6 -11  -5   17.82    7.85
   6 -11  -4   26.79    6.76
   6 -11  -3    0.79    5.96
   6 -11  -2    7.94    5.92
   6 -11  -1   17.37    6.63
   6 -11   0  107.74    9.79
   6 -11   1   -1.12    4.98
   6 -11   2   56.37    7.62
   6 -11   3    4.90    4.91
   6 -11   4    2.09    4.52
   6 -11   5   -1.65    4.11
   6 -10 -11  -10.77    9.72
   6 -10 -10   13.01    9.67
   6 -10  -9   10.48    7.12
   6 -10  -8   10.10    7.05
   6 -10  -7   -7.98    6.89
   6 -10  -6   65.40    9.37
   6 -10  -5    2.19    6.54
   6 -10  -4    2.60    4.49
   6 -10  -3    4.49    5.67
   6 -10  -2   40.83    6.44
   6 -10  -1   -2.31    5.06
   6 -10   0  393.07   16.56
   6 -10   1  277.17   13.80
   6 -10   2  118.37    9.70
   6 -10   3    3.08    4.50
   6 -10   4    1.71    4.28
   6 -10   5   29.96    5.37
   6  -9 -12    9.75   10.87
   6  -9 -11   -6.03    9.06
   6  -9 -10   -7.24    8.25
   6  -9  -9   17.26    9.59
   6  -9  -8   64.04   10.76
   6  -9  -7   -5.26    4.59
   6  -9  -6    3.56    4.84
   6  -9  -5   19.91    5.89
   6  -9  -4    7.47    6.07
   6  -9  -3   -0.21    5.30
   6  -9  -2   88.42    8.73
   6  -9  -1  170.15   11.34
   6  -9   0   -1.66    5.48
   6  -9   1  743.07   21.56
   6  -9   2   65.40    6.77
   6  -9   3   42.79    6.38
   6  -9   4  127.35    8.42
   6  -8 -13   18.10   11.39
   6  -8 -12   -5.57    8.51
   6  -8 -11   -7.25    8.16
   6  -8 -10    0.64    6.22
   6  -8  -9   46.77    8.65
   6  -8  -8   69.21    9.80
   6  -8  -7    6.42    5.12
   6  -8  -6   54.72    8.19
   6  -8  -5  203.48   13.05
   6  -8  -4   24.18    6.94
   6  -8  -3  217.94   13.68
   6  -8  -2   20.74    6.05
   6  -8  -1   73.78    7.55
   6  -8   0  200.59   11.31
   6  -8   1  455.44   16.54
   6  -7 -13   30.24   10.74
   6  -7 -12   23.19   10.06
   6  -7 -11   20.87    9.74
   6  -7 -10    6.32    6.02
   6  -7  -9   96.38   12.15
   6  -7  -8   66.48    8.83
   6  -7  -7   10.20    5.10
   6  -7  -6    7.82    6.19
   6  -7  -5  139.57   11.04
   6  -7  -4  223.58   13.61
   6  -7  -3   29.10    5.61
   6  -7  -2  191.00   11.64
   6  -7  -1   23.07    5.52
   6  -6 -14   -3.98    9.43
   6  -6 -13    2.98    6.76
   6  -6 -12    7.75    8.92
   6  -6 -11   14.07    6.45
   6  -6 -10  133.61   13.55
   6  -6  -9   20.79    7.62
   6  -6  -8    3.09    4.54
   6  -6  -7   -7.36    5.51
   6  -6  -6  282.04   15.81
   6  -6  -5    5.03    4.15
   6  -6  -4  750.48   22.34
   6  -6  -3  240.10   12.72
   6  -5 -13   31.82   10.82
   6  -5 -11   -8.59    6.79
   6  -5 -10   19.44    7.47
   6  -5  -9   11.00    6.63
   6  -5  -8   -0.70    5.79
   6  -5  -7   -3.89    5.47
   6  -5  -6   64.65    8.38
   6  -5  -5   62.66    7.15
  -6   5  -9    4.85    4.03
   6  -4 -13   24.91    8.99
   6  -4 -12   63.67   10.61
   6  -4 -11    7.54    4.98
   6  -4 -10   16.70    5.60
   6  -4  -9  178.01   13.49
   6  -4  -8    4.39    4.60
   6  -4  -7  521.12   19.64
   6  -4  -6  147.93   10.99
  -6   4  -6   32.98    4.56
  -6   4  -7  125.25    7.84
  -6   4  -8   43.56    5.45
  -6   4  -9   44.25    6.13
   6  -3 -13   38.90    9.50
   6  -3 -12   20.02    7.07
   6  -3 -11   -2.32    5.41
   6  -3 -10    1.14    5.86
   6  -3  -9  333.28   16.63
   6  -3  -8   56.20    7.12
   6  -3  -7    4.14    5.07
  -6   3  -4   77.91    6.41
  -6   3  -5  172.87    8.55
  -6   3  -6  181.81    9.32
  -6   3  -7   53.88    6.24
  -6   3  -8   42.42    5.96
  -6   3  -9    7.72    4.22
  -6   3 -10   13.58    4.67
   6  -2 -12   16.37    6.78
   6  -2 -11    2.12    5.69
   6  -2 -10  107.97   10.97
   6  -2  -9  142.38   11.19
   6  -2  -8  154.88   11.12
  -6   2  -2  116.13    7.26
  -6   2  -3   38.24    4.66
  -6   2  -4  160.70    8.21
  -6   2  -5   12.86    4.18
  -6   2  -6  635.57   17.38
  -6   2  -7  258.74   11.68
  -6   2  -8  304.12   13.18
  -6   2  -9    3.26    4.03
  -6   2 -10   18.68    5.15
   6  -1 -12    1.23    5.47
   6  -1 -11   15.12    5.08
   6  -1 -10  202.98   12.91
   6  -1  -9    4.36    5.11
  -6   1   0   17.46    3.31
  -6   1  -1  602.20   14.95
  -6   1  -2 1139.02   21.29
  -6   1  -3    9.20    3.75
  -6   1  -4  162.14    8.45
  -6   1  -6  458.84   15.06
  -6   1  -7    2.87    4.29
  -6   1  -8  228.65   12.29
  -6   1  -9  125.56    9.73
  -6   1 -10   60.19    7.62
   6   0 -12    4.67    5.76
   6   0 -11  356.80   16.51
   6   0 -10    3.05    5.01
  -6   0   1  446.80   12.48
  -6   0   0   20.24    3.26
  -6   0  -1 3224.61   38.51
  -6   0  -2  367.26   12.16
  -6   0  -3  170.28    9.09
  -6   0  -4   94.36    6.84
  -6   0  -5  475.54   16.09
  -6   0  -6   92.21    7.56
  -6   0  -7  258.49   12.52
  -6   0  -8    1.52    4.41
  -6   0  -9   48.98    6.92
  -6   0 -10   25.74    6.30
  -6   0 -11    3.82    5.26
   6   1 -11   18.11    7.06
  -6  -1   2  495.75   13.01
  -6  -1   1  952.11   19.14
  -6  -1   0  795.22   17.81
  -6  -1  -1 1643.84   26.83
  -6  -1  -2   48.25    5.51
  -6  -1  -3  426.75   14.53
  -6  -1  -4   99.08    7.43
  -6  -1  -5  178.95    9.96
  -6  -1  -6   54.40    6.71
  -6  -1  -7   10.85    5.14
  -6  -1  -8  208.81   12.56
  -6  -1  -9   17.60    5.87
  -6  -1 -10   27.85    6.81
  -6  -1 -11  101.44   10.75
  -6  -2   4  134.10    7.27
  -6  -2   3  747.41   16.06
  -6  -2   2  124.17    6.98
  -6  -2   1   23.76    3.63
  -6  -2   0 1266.09   23.62
  -6  -2  -1   72.08    6.14
  -6  -2  -2  549.97   16.49
  -6  -2  -3  557.13   16.81
  -6  -2  -4  952.73   22.70
  -6  -2  -5   63.94    6.76
  -6  -2  -6   37.73    5.87
  -6  -2  -7  393.40   16.67
  -6  -2  -8  179.89   12.44
  -6  -2  -9   18.86    6.56
  -6  -2 -10    7.31    6.31
  -6  -2 -11   63.14    8.82
  -6  -2 -12   90.86   11.38
  -6  -3   5  372.53   11.61
  -6  -3   4   86.48    5.61
  -6  -3   3    6.03    3.37
  -6  -3   2  780.47   17.58
  -6  -3   1  262.71   10.62
  -6  -3   0   35.95    4.87
  -6  -3  -1   52.93    5.64
  -6  -3  -2  372.17   14.07
  -6  -3  -3    4.98    3.48
  -6  -3  -4  502.17   17.59
  -6  -3  -5   22.39    5.26
  -6  -3  -6  139.37   10.47
  -6  -3  -7  347.24   16.53
  -6  -3  -8   -3.05    5.36
  -6  -3  -9   10.84    6.24
  -6  -3 -10   33.34    8.00
  -6  -3 -11   68.38   10.42
  -6  -3 -12    0.58    7.11
  -6  -4   6   75.27    5.69
  -6  -4   5   13.47    3.40
  -6  -4   4  239.18    9.84
  -6  -4   3  805.84   18.38
  -6  -4   2  474.85   14.50
  -6  -4   1  881.77   21.21
  -6  -4   0   99.23    7.50
  -6  -4  -1  469.99   15.85
  -6  -4  -2  137.20    9.29
  -6  -4  -3  310.90   14.17
  -6  -4  -4   27.22    6.47
  -6  -4  -5   38.25    7.15
  -6  -4  -6   67.13    7.98
  -6  -4  -7  111.46   10.60
  -6  -4  -8   59.59    8.97
  -6  -4  -9   34.10    7.05
  -6  -4 -10   45.58    9.07
  -6  -4 -11   10.14    7.54
  -6  -4 -12    6.23    7.84
  -6  -5   7   16.50    3.72
  -6  -5   6    8.51    2.61
  -6  -5   5  138.75    7.74
  -6  -5   4   -0.45    2.32
  -6  -5   3  103.28    7.21
  -6  -5   2   -5.50    3.95
  -6  -5   1  503.61   16.58
  -6  -5   0   34.02    6.55
  -6  -5  -1  340.55   14.56
  -6  -5  -2   73.97    7.64
  -6  -5  -3  159.10   11.19
  -6  -5  -4   61.58    8.34
  -6  -5  -5    8.47    4.55
  -6  -5  -6   21.36    6.92
  -6  -5  -7    2.88    5.74
  -6  -5  -8  131.39   12.47
  -6  -5  -9    1.70    4.85
  -6  -5 -10   17.96    8.00
  -6  -5 -11    5.34    7.50
  -6  -6   8  192.34    9.06
  -6  -6   7   43.02    4.97
  -6  -6   6  653.73   17.11
  -6  -6   5  386.75   13.44
  -6  -6   4  142.49    8.57
  -6  -6   3   13.18    4.74
  -6  -6   2  261.32   12.50
  -6  -6   1  564.35   18.84
  -6  -6   0  739.79   21.82
  -6  -6  -1  272.64   13.96
  -6  -6  -2   17.03    4.97
  -6  -6  -3  100.71    9.18
  -6  -6  -4   44.73    6.89
  -6  -6  -5    0.93    5.53
  -6  -6  -6   17.70    7.06
  -6  -6  -7    7.81    6.83
  -6  -6  -8   63.08   10.14
  -6  -6  -9   -0.31    4.97
  -6  -6 -11   -2.01    7.73
  -6  -7   7  231.78   10.79
  -6  -7   6 1697.43   29.09
  -6  -7   5    6.84    3.68
  -6  -7   4   18.63    5.46
  -6  -7   3    5.76    3.64
  -6  -7   2   62.63    7.78
  -6  -7   1    1.90    3.96
  -6  -7   0  232.61   13.23
  -6  -7  -1   13.35    4.89
  -6  -7  -2    1.23    5.56
  -6  -7  -3   33.22    7.65
  -6  -7  -4   29.54    6.39
  -6  -7  -5   56.75    9.45
  -6  -7  -6   -2.34    6.44
  -6  -7  -7   38.65    7.64
  -6  -7  -8   13.78    6.23
  -6  -7  -9    3.25    5.61
  -6  -7 -10   -4.51    7.74
  -6  -8   7  136.81    9.05
  -6  -8   6  262.19   12.68
  -6  -8   5  142.56   10.54
  -6  -8   4  193.53   11.32
  -6  -8   3  212.47   12.40
  -6  -8   2  169.63   11.69
  -6  -8   1   44.96    6.78
  -6  -8   0   54.17    8.00
  -6  -8  -1   25.44    6.01
  -6  -8  -2   84.27   10.05
  -6  -8  -3    4.04    4.73
  -6  -8  -4   28.93    8.24
  -6  -8  -5   43.21    9.33
  -6  -8  -6   19.18    8.20
  -6  -8  -7   15.55    8.26
  -6  -8  -8   43.53    8.76
  -6  -9   7   53.87    6.71
  -6  -9   6    3.32    5.08
  -6  -9   5  164.38   11.52
  -6  -9   4   14.38    6.15
  -6  -9   3  263.10   14.64
  -6  -9   2    8.82    4.71
  -6  -9   1  197.15   12.80
  -6  -9   0  111.07   10.84
  -6  -9  -1    5.98    4.89
  -6  -9  -2   36.59    7.25
  -6  -9  -3   -0.88    6.80
  -6  -9  -4   24.89    7.02
  -6  -9  -5    0.33    5.40
  -6  -9  -6   16.50    8.40
  -6  -9  -7   10.35    8.58
  -6 -10   6    7.03    5.81
  -6 -10   5  129.60   10.99
  -6 -10   4  115.03    9.99
  -6 -10   3  290.92   16.21
  -6 -10   2   11.52    5.46
  -6 -10   1   85.88    9.42
  -6 -10   0   19.89    7.43
  -6 -10  -1   34.02    8.40
  -6 -10  -2   -4.91    4.67
  -6 -10  -3    6.57    7.61
  -6 -10  -4    8.10    8.06
  -6 -10  -5    7.75    7.97
  -6 -10  -6   -0.09    8.10
  -6 -11   6   -5.58    5.53
  -6 -11   5   -0.57    5.66
  -6 -11   4   -1.01    6.41
  -6 -11   3    6.67    7.21
  -6 -11   2    4.49    6.70
  -6 -11   1    0.44    6.53
  -6 -11   0   12.96    7.56
  -6 -11  -1    3.08    7.19
  -6 -11  -2   -2.11    4.69
  -6 -11  -3   -0.64    7.25
  -6 -11  -4    5.54    8.08
  -6 -12   5    1.16    6.28
  -6 -12   4   13.61    5.93
  -6 -12   3   -4.48    6.89
  -6 -12   2   42.13    8.10
  -6 -12   1    0.71    7.07
  -6 -12   0    0.22    6.99
  -6 -12  -1   20.19    6.81
  -6 -12  -2    5.75    8.00
  -6 -13   5   65.98    9.09
  -6 -13   4   13.98    8.19
  -6 -13   3    1.96    7.44
  -6 -13   2   26.21    7.36
  -6 -13   1    4.00    5.71
  -6 -13   0    1.55    5.69
  -6 -14   4    5.72    8.49
  -6 -14   3    8.67    8.26
  -6 -14   2    6.28    8.40
  -6 -14   1   -3.48    7.82
   7 -17   2   12.29    6.90
   7 -16  -1   -0.29    5.70
   7 -16   0   -0.87    5.85
   7 -16   1   13.47    8.63
   7 -16   2    9.47    8.32
   7 -15  -3    4.73    8.50
   7 -15  -2   -7.19    8.26
   7 -15  -1    4.59    8.60
   7 -15   0    4.44    5.77
   7 -15   1   20.05    7.99
   7 -15   2    9.81    7.14
   7 -15   3   62.26    9.39
   7 -14  -5    0.72    8.78
   7 -14  -4   21.49   10.50
   7 -14  -3   16.00    9.05
   7 -14  -2    7.39    6.19
   7 -14  -1    2.74    5.38
   7 -14   0   -3.32    6.73
   7 -14   1    2.29    5.00
   7 -14   2   20.21    5.98
   7 -14   3   37.00    7.48
   7 -14   4   38.01    7.32
   7 -13  -6    6.63    6.77
   7 -13  -5    1.57    8.75
   7 -13  -4   34.68    9.65
   7 -13  -3    9.57    7.98
   7 -13  -2   93.19   11.70
   7 -13  -1   33.54    7.40
   7 -13   0   26.35    6.21
   7 -13   1    8.23    6.14
   7 -13   2   35.93    6.54
   7 -13   3    5.16    5.57
   7 -13   4  144.98   10.99
   7 -12  -8   12.13    7.78
   7 -12  -7   17.64   10.40
   7 -12  -6    5.25    6.19
   7 -12  -5    4.51    5.82
   7 -12  -4   97.67   12.26
   7 -12  -3   12.81    7.45
   7 -12  -2    4.37    6.39
   7 -12  -1   59.15    9.28
   7 -12   0    8.53    5.97
   7 -12   1    2.34    5.44
   7 -12   2   -0.83    5.28
   7 -12   3   33.33    7.01
   7 -12   4    5.07    5.71
   7 -12   5   19.80    6.16
   7 -11  -9    7.06    7.06
   7 -11  -8    0.08    9.11
   7 -11  -7    8.09    6.59
   7 -11  -6   -6.06    7.38
   7 -11  -5   54.41    9.07
   7 -11  -4    3.87    6.68
   7 -11  -3   59.73    8.59
   7 -11  -2   -0.86    4.06
   7 -11  -1  261.51   15.35
   7 -11   0    9.13    6.26
   7 -11   1   96.21    9.28
   7 -11   2   99.21    9.21
   7 -11   3    0.07    4.76
   7 -11   4   26.13    6.08
   7 -11   5    2.64    4.65
   7 -10 -10    5.06   10.35
   7 -10  -9   -9.34    8.03
   7 -10  -8    2.65    6.03
   7 -10  -6   22.03    8.46
   7 -10  -5    5.07    5.03
   7 -10  -4   40.73    7.37
   7 -10  -3   -1.70    5.43
   7 -10  -2    3.74    4.44
   7 -10  -1   46.86    8.18
   7 -10   0   69.49    8.29
   7 -10   1    3.75    5.42
   7 -10   2   84.60    8.12
   7 -10   3  139.26   10.62
   7 -10   4    8.28    5.04
   7  -9 -11    3.79    9.84
   7  -9 -10   -2.73    8.54
   7  -9  -9    4.58    8.00
   7  -9  -8   36.79    9.63
   7  -9  -7   26.51    8.18
   7  -9  -6  128.90   12.67
   7  -9  -5   74.32   10.04
   7  -9  -4  155.04   12.98
   7  -9  -3   55.47    8.85
   7  -9  -2    5.76    5.86
   7  -9  -1   -1.63    3.65
   7  -9   0  165.71   11.09
   7  -9   1   41.71    7.47
   7  -8 -12   10.22   10.27
   7  -8 -11   -6.81    5.97
   7  -8 -10   -1.69    5.51
   7  -8  -9  -12.40    6.89
   7  -8  -8   82.17   11.66
   7  -8  -7    5.81    5.35
   7  -8  -6    3.75    5.00
   7  -8  -5  135.36   11.65
   7  -8  -4  265.21   15.82
   7  -8  -3    8.26    5.98
   7  -8  -2    2.89    4.08
   7  -8  -1    8.31    4.43
   7  -7 -13    0.34    9.78
   7  -7 -12    5.87    9.21
   7  -7 -11    5.68    8.46
   7  -7 -10    7.54    8.10
   7  -7  -9  101.04   11.13
   7  -7  -8    5.63    6.93
   7  -7  -7   20.56    6.32
   7  -7  -6    2.18    6.28
   7  -7  -5  313.39   16.31
   7  -7  -4   71.78    8.15
   7  -7  -3  263.46   14.89
   7  -6 -14   43.00   12.36
   7  -6 -13    9.28    9.16
   7  -6 -12    7.81    6.40
   7  -6 -11   27.60    9.15
   7  -6 -10   40.97    9.87
   7  -6  -9   98.25   10.54
   7  -6  -8    7.63    5.35
   7  -6  -7    3.80    6.29
   7  -6  -6   10.85    6.31
   7  -6  -5   40.59    7.70
   7  -6  -4   37.46    7.05
   7  -5 -13   -3.78    7.86
   7  -5 -12   14.30    8.55
   7  -5 -11   38.40    9.53
   7  -5 -10   63.03    9.98
   7  -5  -9   28.82    8.25
   7  -5  -8  176.24   13.76
   7  -5  -7  192.63   13.53
   7  -5  -6    6.92    4.53
   7  -4 -13   -2.06    7.63
   7  -4 -12    8.48    7.73
   7  -4 -11   -3.20    4.59
   7  -4 -10   -2.18    6.62
   7  -4  -9   18.78    5.95
   7  -4  -8  222.90   14.32
   7  -4  -7   24.31    5.86
  -7   4  -6  366.29   14.60
  -7   4  -7   60.43    6.62
  -7   4  -8   63.30    6.96
  -7   4  -9  155.25    9.98
   7  -3 -13   40.57    9.44
   7  -3 -12   -2.78    6.40
   7  -3 -11    7.65    5.33
   7  -3 -10    4.77    6.41
   7  -3  -9   61.89    8.76
   7  -3  -8  493.73   19.80
  -7   3  -4  525.84   16.46
  -7   3  -5  517.69   16.18
  -7   3  -6  253.50   11.76
  -7   3  -7   79.70    7.57
  -7   3  -8   69.48    7.56
  -7   3  -9  177.19   11.24
  -7   3 -10   17.51    5.78
   7  -2 -12   11.11    7.00
   7  -2 -11   -0.18    5.91
   7  -2 -10   63.46    8.82
   7  -2  -9   72.39    9.07
  -7   2  -2   12.81    4.48
  -7   2  -3  378.59   13.18
  -7   2  -4   24.45    4.95
  -7   2  -5   80.60    6.95
  -7   2  -6   -1.08    4.05
  -7   2  -7   16.10    4.19
  -7   2  -8  121.14    9.39
  -7   2  -9    3.67    4.57
  -7   2 -10  281.44   14.43
   7  -1 -12   98.14   10.88
   7  -1 -11   72.38    9.28
   7  -1 -10    3.82    5.58
  -7   1   0  221.45   10.18
  -7   1  -1 1064.07   21.37
  -7   1  -2 1333.11   25.12
  -7   1  -3  413.94   14.60
  -7   1  -4  183.86   10.36
  -7   1  -5   49.64    6.32
  -7   1  -6   32.13    5.09
  -7   1  -7    1.10    4.60
  -7   1  -8  256.12   13.21
  -7   1  -9   16.84    5.65
  -7   1 -10  135.12   10.96
   7   0 -12   61.84    8.86
   7   0 -11   50.28    8.06
  -7   0   1    5.32    3.76
  -7   0   0  581.13   15.66
  -7   0  -1    9.05    4.32
  -7   0  -2 1553.06   28.28
  -7   0  -3    2.57    2.93
  -7   0  -4    2.37    4.28
  -7   0  -5  210.76   11.28
  -7   0  -6    4.59    3.48
  -7   0  -7  118.91   10.16
  -7   0  -8    0.39    5.22
  -7   0  -9  189.35   12.99
  -7   0 -10   -0.67    5.56
  -7   0 -11   78.01   10.22
  -7  -1   2  311.80   11.30
  -7  -1   1  237.46   10.09
  -7  -1   0  455.62   14.86
  -7  -1  -1  522.84   15.98
  -7  -1  -2  487.73   16.22
  -7  -1  -3  195.16   10.77
  -7  -1  -4   71.14    6.97
  -7  -1  -5   27.05    5.41
  -7  -1  -6  446.28   17.74
  -7  -1  -7  352.48   16.31
  -7  -1  -8   15.54    6.00
  -7  -1  -9   38.21    7.64
  -7  -1 -10    2.84    4.58
  -7  -1 -11   -6.63    5.95
  -7  -2   4  143.28    8.02
  -7  -2   3  554.65   15.07
  -7  -2   2    2.20    3.72
  -7  -2   1  530.65   16.09
  -7  -2   0    7.78    4.13
  -7  -2  -1   41.57    5.37
  -7  -2  -2  182.48   10.77
  -7  -2  -3  222.48   11.99
  -7  -2  -4   27.45    5.48
  -7  -2  -5    4.89    5.36
  -7  -2  -6  430.50   17.55
  -7  -2  -7    3.02    4.04
  -7  -2  -8  172.02   12.65
  -7  -2  -9   17.45    6.78
  -7  -2 -10   29.77    7.59
  -7  -2 -11    6.65    5.13
  -7  -3   5  149.54    8.49
  -7  -3   4   48.83    5.00
  -7  -3   3 1393.23   25.70
  -7  -3   2  929.27   21.50
  -7  -3   1 1098.60   23.43
  -7  -3   0   -2.35    4.09
  -7  -3  -1  314.60   13.64
  -7  -3  -2  286.22   13.77
  -7  -3  -3  236.22   12.47
  -7  -3  -4    0.12    5.03
  -7  -3  -5   23.82    5.39
  -7  -3  -6  204.13   13.37
  -7  -3  -7   37.88    7.88
  -7  -3  -8   93.65   10.65
  -7  -3  -9   48.89    9.04
  -7  -3 -10   -2.37    6.35
  -7  -3 -11    7.18    7.41
  -7  -3 -12    3.32    7.53
  -7  -4   6   21.73    4.57
  -7  -4   5   13.64    3.92
  -7  -4   4  176.45    9.19
  -7  -4   3    7.02    3.29
  -7  -4   2  905.69   22.02
  -7  -4   1  245.30   12.18
  -7  -4   0  151.51   10.01
  -7  -4  -1  379.75   15.82
  -7  -4  -2   42.25    6.15
  -7  -4  -3   23.58    6.30
  -7  -4  -4    6.20    4.54
  -7  -4  -5   57.03    7.73
  -7  -4  -6    2.71    4.39
  -7  -4  -7   13.39    6.77
  -7  -4  -8   32.54    8.43
  -7  -4  -9    3.31    6.56
  -7  -4 -10    8.06    5.39
  -7  -4 -11    8.21    7.66
  -7  -5   7   39.36    5.79
  -7  -5   6  219.99    9.95
  -7  -5   5  147.73    8.67
  -7  -5   4  206.96   10.64
  -7  -5   3  145.73    9.19
  -7  -5   2  303.75   13.28
  -7  -5   1   26.99    6.33
  -7  -5   0   74.32    7.71
  -7  -5  -1   98.65    9.21
  -7  -5  -2   17.78    6.21
  -7  -5  -3   95.86    9.18
  -7  -5  -4    2.69    4.30
  -7  -5  -5    6.41    5.04
  -7  -5  -6  123.54   12.09
  -7  -5  -7    1.85    6.91
  -7  -5  -8   26.74    8.57
  -7  -5  -9   15.42    8.47
  -7  -5 -10    1.80    5.88
  -7  -5 -11   -0.96    7.50
  -7  -6   7   56.80    6.22
  -7  -6   6   46.67    6.44
  -7  -6   5  685.11   19.32
  -7  -6   4   10.39    4.97
  -7  -6   3   69.69    6.91
  -7  -6   2   12.97    5.82
  -7  -6   1    4.16    5.29
  -7  -6   0   38.21    6.22
  -7  -6  -1    3.95    4.27
  -7  -6  -2  240.32   14.53
  -7  -6  -3    5.01    4.65
  -7  -6  -4   20.71    6.00
  -7  -6  -5   -1.46    6.31
  -7  -6  -6   22.95    8.08
  -7  -6  -7   30.36    9.19
  -7  -6  -8    3.16    7.76
  -7  -6  -9   15.31    7.23
  -7  -6 -10    4.48    8.49
  -7  -7   8    7.61    3.71
  -7  -7   7  160.27    9.75
  -7  -7   6  109.80    8.44
  -7  -7   5  349.36   14.34
  -7  -7   4   39.68    6.82
  -7  -7   3   52.29    6.88
  -7  -7   2   -1.35    3.63
  -7  -7   1   14.64    4.89
  -7  -7   0   15.65    5.22
  -7  -7  -1   -1.94    5.62
  -7  -7  -2   40.99    7.37
  -7  -7  -3   88.17    9.76
  -7  -7  -4    3.05    5.35
  -7  -7  -6   17.77    8.22
  -7  -7  -7   44.20    9.92
  -7  -7  -8   -0.06    6.06
  -7  -7  -9   17.87    9.53
  -7  -8   7    5.62    4.74
  -7  -8   6   47.88    6.94
  -7  -8   5   68.79    8.30
  -7  -8   4    6.81    4.58
  -7  -8   3    7.82    5.76
  -7  -8   2    4.53    5.58
  -7  -8   1   10.58    6.19
  -7  -8   0   25.65    7.50
  -7  -8  -1   57.72    8.47
  -7  -8  -2   84.86    9.99
  -7  -8  -3  151.38   12.91
  -7  -8  -4   -1.50    7.17
  -7  -8  -5    9.29    6.04
  -7  -8  -6   42.39    8.74
  -7  -8  -7   21.35    9.29
  -7  -9   7   20.55    5.83
  -7  -9   6   10.35    5.64
  -7  -9   5   13.61    5.19
  -7  -9   4  205.51   13.81
  -7  -9   3   10.56    6.70
  -7  -9   2   17.66    5.55
  -7  -9   1    1.47    4.68
  -7  -9   0   57.73    9.59
  -7  -9  -1   23.16    6.89
  -7  -9  -2  324.37   18.31
  -7  -9  -3   62.20   10.61
  -7  -9  -4   42.21    8.44
  -7  -9  -5   24.46    7.29
  -7  -9  -6   37.79    8.70
  -7 -10   6   46.41    8.03
  -7 -10   5   13.70    5.86
  -7 -10   4   58.54    9.37
  -7 -10   3   -3.66    4.73
  -7 -10   2    9.07    5.62
  -7 -10   1   21.30    6.54
  -7 -10   0   32.36    8.97
  -7 -10  -1   47.86    9.99
  -7 -10  -2   84.34   10.63
  -7 -10  -3    0.70    7.67
  -7 -10  -4   -2.21    5.58
  -7 -11   6   14.82    7.78
  -7 -11   5    8.30    7.24
  -7 -11   4   12.46    7.50
  -7 -11   3   25.91    8.46
  -7 -11   2   31.16    9.02
  -7 -11   1   62.27   10.64
  -7 -11   0   -2.49    7.64
  -7 -11  -1   54.72   10.68
  -7 -11  -2    3.87    7.96
  -7 -11  -3   61.47   11.11
  -7 -12   5    6.88    7.62
  -7 -12   4   15.80    8.07
  -7 -12   3    5.38    7.69
  -7 -12   2    4.45    5.92
  -7 -12   1  106.75   13.15
  -7 -12   0   -5.99    8.00
  -7 -12  -1    4.40    8.59
  -7 -13   4   -3.37    7.61
  -7 -13   3    9.56    8.34
  -7 -13   2   94.78   12.75
  -7 -13   1   34.19   10.36
  -7 -14   4   12.27    9.02
   8 -16   0   18.47    7.54
   8 -16   1    1.08    5.58
   8 -16   2   33.27    8.97
   8 -15  -2   14.31    7.26
   8 -15  -1    5.09    8.06
   8 -15   0   -4.61    5.08
   8 -15   1   18.71    8.25
   8 -15   2   18.48    7.95
   8 -15   3   12.21    6.98
   8 -14  -4   27.58    9.93
   8 -14  -3   45.24   10.31
   8 -14  -2   11.22    6.72
   8 -14  -1   28.21    7.43
   8 -14   0   19.16    7.79
   8 -14   1    4.72    4.97
   8 -14   2   -1.77    6.52
   8 -14   3    8.23    6.56
   8 -13  -6    0.96    6.91
   8 -13  -5    1.06    5.75
   8 -13  -4    0.74    7.93
   8 -13  -3   33.95    9.43
   8 -13  -2    8.77    7.50
   8 -13  -1    3.08    7.19
   8 -13   0   24.41    6.36
   8 -13   1   19.49    6.00
   8 -13   2    5.94    6.62
   8 -13   3    3.87    4.46
   8 -13   4   19.50    7.30
   8 -12  -7   -0.76    6.07
   8 -12  -6    3.71    8.25
   8 -12  -5    2.72    6.02
   8 -12  -4   33.98    9.07
   8 -12  -3   11.77    7.95
   8 -12  -2   51.57    8.41
   8 -12  -1    0.85    4.79
   8 -12   0   12.14    5.55
   8 -12   1    0.32    4.64
   8 -12   2    0.00    4.44
   8 -12   3   45.06    8.33
   8 -12   4   83.28    9.64
   8 -11  -9   -0.47    9.54
   8 -11  -8   -5.84    7.86
   8 -11  -7   -1.22    6.17
   8 -11  -6   11.37    8.13
   8 -11  -5    1.28    5.45
   8 -11  -4   -5.31    6.25
   8 -11  -3   10.62    5.56
   8 -11  -2    4.14    6.84
   8 -11  -1   -1.95    4.39
   8 -11   0    1.77    6.30
   8 -11   1    5.46    5.99
   8 -11   2   44.72    8.01
   8 -11   3   68.24    8.65
   8 -11   4    4.25    5.76
   8 -11   5   -4.70    5.13
   8 -10 -10    5.75    7.38
   8 -10  -9    3.40    6.40
   8 -10  -8   -0.17    6.05
   8 -10  -7   33.20    7.98
   8 -10  -6   43.20    9.86
   8 -10  -5   43.11    9.50
   8 -10  -4    1.88    4.87
   8 -10  -3   -2.86    4.34
   8 -10  -2   26.65    7.79
   8 -10  -1   -3.90    3.96
   8 -10   0   15.15    6.49
   8 -10   1   69.38    8.21
   8 -10   2   40.24    7.60
   8  -9 -11    7.39    9.34
   8  -9 -10   -6.29    8.83
   8  -9  -9   -6.17    7.45
   8  -9  -8   14.64    8.14
   8  -9  -7   37.88    8.19
   8  -9  -6   -2.15    4.64
   8  -9  -5    8.00    5.76
   8  -9  -4   46.35    8.17
   8  -9  -3   12.05    5.19
   8  -9  -2   24.99    5.96
   8  -9  -1   18.72    6.73
   8  -9   0   10.43    5.86
   8  -8 -12   -1.93    8.88
   8  -8 -11   -0.33    6.51
   8  -8 -10   28.06    8.04
   8  -8  -9   15.52    8.47
   8  -8  -8    5.64    7.53
   8  -8  -7   11.77    6.10
   8  -8  -6   19.36    7.94
   8  -8  -5   -1.82    6.43
   8  -8  -4    1.87    4.74
   8  -8  -3   59.46    7.98
   8  -8  -2    1.13    5.27
   8  -7 -13   16.88    9.83
   8  -7 -12    5.54    6.68
   8  -7 -11   -1.15    7.63
   8  -7 -10   23.26    7.51
   8  -7  -9   -1.83    7.23
   8  -7  -8   -1.03    5.15
   8  -7  -7   16.62    7.93
   8  -7  -6   19.31    5.92
   8  -7  -5   62.54    9.29
   8  -7  -4    9.58    5.13
   8  -6 -14   11.49    9.98
   8  -6 -13   -1.28    9.01
   8  -6 -12    2.26    7.67
   8  -6 -11   15.18    7.10
   8  -6 -10   95.03   12.15
   8  -6  -9   24.80    8.98
   8  -6  -8   -1.12    6.58
   8  -6  -7   -1.14    4.44
   8  -6  -6   35.60    6.91
   8  -6  -5  209.79   13.35
   8  -5 -13    6.08    8.33
   8  -5 -12   14.40    9.02
   8  -5 -11    3.03    7.49
   8  -5 -10    7.61    7.93
   8  -5  -9    2.52    5.08
   8  -5  -8    3.36    4.64
   8  -5  -7   18.42    5.83
   8  -4 -13   30.24    8.01
   8  -4 -12    2.08    7.28
   8  -4 -11   17.16    8.27
   8  -4 -10    8.09    5.47
   8  -4  -9   27.33    7.54
   8  -4  -8    0.55    4.78
  -8   4  -7   69.73    8.27
  -8   4  -8  269.01   13.42
  -8   4  -9   46.96    7.12
   8  -3 -13   33.72    9.47
   8  -3 -12   -0.02    5.27
   8  -3 -11   -4.70    6.36
   8  -3 -10  110.46   11.52
   8  -3  -9  161.84   12.71
  -8   3  -4  148.11   10.20
  -8   3  -5   -1.73    3.96
  -8   3  -6    0.24    4.29
  -8   3  -7  284.74   13.75
  -8   3  -8   11.69    5.19
  -8   3  -9  203.71   12.72
   8  -2 -12   -2.27    6.33
   8  -2 -11   14.61    6.65
   8  -2 -10   86.11   10.03
  -8   2  -2   18.84    5.30
  -8   2  -3  461.66   15.67
  -8   2  -4   16.14    4.85
  -8   2  -5   84.23    7.41
  -8   2  -6   27.67    6.22
  -8   2  -7   83.11    8.82
  -8   2  -8   12.80    4.69
  -8   2  -9  119.57   10.59
  -8   2 -10   -0.41    5.30
   8  -1 -12   46.50    8.86
   8  -1 -11    7.43    6.19
  -8   1  -1   85.65    7.50
  -8   1  -2    0.82    2.92
  -8   1  -3  188.82   10.85
  -8   1  -4  418.28   16.24
  -8   1  -5   21.98    5.00
  -8   1  -6  208.89   12.14
  -8   1  -7   25.67    6.25
  -8   1  -8    3.42    3.72
  -8   1  -9   17.77    5.30
  -8   1 -10   36.96    7.91
   8   0 -12  110.28   11.41
  -8   0   1    3.34    4.11
  -8   0   0    7.97    3.36
  -8   0  -1  174.61    9.66
  -8   0  -2   47.81    6.61
  -8   0  -3   27.71    6.16
  -8   0  -4  106.33    8.66
  -8   0  -5   45.89    6.31
  -8   0  -6   55.85    7.16
  -8   0  -7   35.34    6.26
  -8   0  -8   24.82    6.89
  -8   0  -9   41.05    7.01
  -8   0 -10   -1.79    5.92
  -8   0 -11    2.87    6.67
  -8  -1   2    2.37    3.33
  -8  -1   1    5.83    3.95
  -8  -1   0    5.49    3.28
  -8  -1  -1  104.33    8.69
  -8  -1  -2   13.28    5.26
  -8  -1  -3   85.64    7.77
  -8  -1  -4   39.67    7.10
  -8  -1  -5    5.62    5.53
  -8  -1  -6   31.42    6.22
  -8  -1  -7   62.38    7.88
  -8  -1  -8   55.03    9.09
  -8  -1  -9   48.41    9.12
  -8  -1 -10   -3.57    6.57
  -8  -1 -11   12.45    7.98
  -8  -2   3   -0.94    2.66
  -8  -2   2  646.19   17.88
  -8  -2   1    7.11    4.71
  -8  -2   0    9.77    3.92
  -8  -2  -1   47.65    6.66
  -8  -2  -2   46.90    6.29
  -8  -2  -3   30.36    6.55
  -8  -2  -4  508.36   19.65
  -8  -2  -5   11.79    5.21
  -8  -2  -6   12.19    5.33
  -8  -2  -7   89.52    9.83
  -8  -2  -8   76.78   10.34
  -8  -2  -9   35.11    8.66
  -8  -2 -10   23.31    8.30
  -8  -2 -11   -6.79    7.01
  -8  -3   4    6.31    3.07
  -8  -3   3   33.98    5.01
  -8  -3   2  317.31   13.84
  -8  -3   1    7.22    3.87
  -8  -3   0  133.38    9.88
  -8  -3  -1  117.79    9.79
  -8  -3  -2  377.71   16.01
  -8  -3  -3  208.94   12.83
  -8  -3  -4  375.61   17.85
  -8  -3  -5    0.97    4.48
  -8  -3  -6   -1.14    4.41
  -8  -3  -7   72.86   10.09
  -8  -3  -8    5.66    5.27
  -8  -3  -9    8.01    5.71
  -8  -3 -10    6.70    7.32
  -8  -3 -11   15.27    8.30
  -8  -4   5  214.70   10.31
  -8  -4   4   16.67    5.01
  -8  -4   3  298.94   13.32
  -8  -4   2   30.15    5.43
  -8  -4   1   74.38    8.36
  -8  -4   0   27.14    6.38
  -8  -4  -1   22.69    5.30
  -8  -4  -2  134.88   10.83
  -8  -4  -3  269.62   15.03
  -8  -4  -4   22.10    5.85
  -8  -4  -5  121.57   11.60
  -8  -4  -6   21.02    6.25
  -8  -4  -7  140.20   12.98
  -8  -4  -8    4.80    7.06
  -8  -4  -9   16.98    8.21
  -8  -4 -10   33.16    9.42
  -8  -4 -11   20.76    9.14
  -8  -5   6   75.14    6.67
  -8  -5   5    0.51    4.22
  -8  -5   4    3.55    3.55
  -8  -5   3    6.62    3.84
  -8  -5   2   47.97    7.21
  -8  -5   1    8.10    4.23
  -8  -5   0   26.48    6.96
  -8  -5  -1   21.62    5.70
  -8  -5  -2   84.70    9.97
  -8  -5  -3   -0.61    4.50
  -8  -5  -4   39.93    8.12
  -8  -5  -5   59.72    8.56
  -8  -5  -6   -0.05    6.46
  -8  -5  -7   45.87    8.33
  -8  -5  -8    7.46    5.90
  -8  -5  -9   35.09    9.81
  -8  -5 -10   41.14   10.20
  -8  -6   7  271.42   12.25
  -8  -6   6   74.84    7.70
  -8  -6   5    5.54    5.03
  -8  -6   4   -2.80    3.44
  -8  -6   3    4.04    5.16
  -8  -6   2   27.20    5.53
  -8  -6   1   89.06    9.75
  -8  -6   0  314.99   16.39
  -8  -6  -1   83.51    9.26
  -8  -6  -2  240.87   15.22
  -8  -6  -3    3.93    4.81
  -8  -6  -4  115.27   11.08
  -8  -6  -5   38.01    9.16
  -8  -6  -6   59.44    9.24
  -8  -6  -7    3.66    6.04
  -8  -6  -8    8.18    6.44
  -8  -6  -9   18.26    9.45
  -8  -7   8   -2.19    4.02
  -8  -7   7   84.92    8.00
  -8  -7   6  104.28    9.47
  -8  -7   5   40.41    6.97
  -8  -7   4    3.45    4.01
  -8  -7   3   14.66    6.09
  -8  -7   2    8.19    6.24
  -8  -7   1   46.63    7.48
  -8  -7   0  134.95   11.50
  -8  -7  -1    4.99    5.16
  -8  -7  -2   53.63    9.42
  -8  -7  -3   32.55    8.62
  -8  -7  -4   41.58    8.20
  -8  -7  -5   11.82    8.42
  -8  -7  -6    7.39    6.19
  -8  -7  -7   23.07    9.25
  -8  -7  -8    4.42    8.81
  -8  -8   7   19.53    5.96
  -8  -8   6   96.18    9.72
  -8  -8   5    9.10    6.01
  -8  -8   4    9.37    5.06
  -8  -8   3   98.05    9.75
  -8  -8   2   53.05    9.33
  -8  -8   1   11.47    5.55
  -8  -8   0    9.89    7.35
  -8  -8  -1  148.20   12.57
  -8  -8  -2   65.33   10.71
  -8  -8  -3  128.53   12.37
  -8  -8  -4   20.05    7.03
  -8  -8  -5   35.29    8.33
  -8  -8  -6   25.63    9.66
  -8  -9   7   -7.42    5.37
  -8  -9   6  252.76   14.27
  -8  -9   5   76.45   10.00
  -8  -9   4    0.80    4.73
  -8  -9   3  532.05   23.19
  -8  -9   2   -1.31    5.27
  -8  -9   1    2.85    5.46
  -8  -9   0   42.87    7.93
  -8  -9  -1   57.61    9.07
  -8  -9  -2   -5.78    4.99
  -8  -9  -3   41.81    8.51
  -8  -9  -4   12.88    8.76
  -8  -9  -5   -2.86    8.19
  -8 -10   6  120.02   11.88
  -8 -10   5   -3.01    6.73
  -8 -10   4  411.83   20.96
  -8 -10   3  216.76   16.17
  -8 -10   2   44.58   10.11
  -8 -10   1    6.93    5.89
  -8 -10   0  101.89   12.17
  -8 -10  -1   38.30    9.73
  -8 -10  -2   44.26   10.46
  -8 -10  -3    8.57    6.44
  -8 -11   6   17.44    6.36
  -8 -11   5   12.30    8.06
  -8 -11   4   81.18   10.73
  -8 -11   3   -7.74    7.76
  -8 -11   2   26.98    7.80
  -8 -11   1    6.32    8.03
  -8 -11   0   46.07    8.91
  -8 -11  -1    2.22    5.87
  -8 -12   5   32.25    9.99
  -8 -12   4   -0.96    8.18
  -8 -12   3   39.06    8.85
  -8 -12   2   62.74   11.45
  -8 -12   1   67.89   10.25
  -8 -13   4    5.90    9.33
  -8 -13   3   11.96    9.16
   9 -16   2   11.07    6.68
   9 -15  -2    5.43    8.82
   9 -15  -1    1.91    8.30
   9 -15   0   -4.49    7.34
   9 -15   1    8.86    7.70
   9 -15   2    9.16    7.41
   9 -15   3    3.28    7.20
   9 -14  -3    1.05    6.25
   9 -14  -2    7.01    8.00
   9 -14  -1   -1.34    7.49
   9 -14   0   -0.09    7.32
   9 -14   1   11.91    5.93
   9 -14   2    0.89    6.80
   9 -14   3    5.93    6.94
   9 -13  -4    3.71    6.06
   9 -13  -3    7.51    6.17
   9 -13  -2   16.24    6.49
   9 -13  -1   20.09    6.94
   9 -13   0   -5.46    4.91
   9 -13   1    9.19    7.36
   9 -13   2    0.22    6.89
   9 -13   3    0.01    4.83
   9 -13   4   44.38    9.07
   9 -12  -7   -0.91    8.89
   9 -12  -6   -0.40    5.84
   9 -12  -5   -7.13    7.24
   9 -12  -4    3.32    5.84
   9 -12  -3    5.89    7.64
   9 -12  -2   13.88    8.45
   9 -12  -1   -1.74    7.24
   9 -12   0    0.80    5.28
   9 -12   1   10.85    5.77
   9 -12   2    5.59    4.88
   9 -12   3    6.55    6.48
   9 -12   4   -9.40    5.63
   9 -11  -8    2.73    9.19
   9 -11  -7   -1.60    7.73
   9 -11  -6    4.79    6.33
   9 -11  -5   21.35    8.78
   9 -11  -4   -0.18    7.54
   9 -11  -3   13.58    6.52
   9 -11  -2   -3.97    7.20
   9 -11  -1   47.46    9.16
   9 -11   0    7.66    5.19
   9 -11   1   69.33    9.64
   9 -11   2   37.56    8.31
   9 -11   3   22.24    7.31
   9 -10 -10    6.43    9.86
   9 -10  -9    5.66    8.77
   9 -10  -8   -2.53    8.18
   9 -10  -7    1.92    8.00
   9 -10  -6    4.40    5.81
   9 -10  -5    2.80    5.79
   9 -10  -4   16.88    6.67
   9 -10  -3   51.53    9.66
   9 -10  -2   13.68    7.13
   9 -10  -1   40.51    7.25
   9 -10   0   30.44    7.91
   9 -10   1    5.70    4.69
   9  -9 -11   -3.45    6.55
   9  -9 -10    3.55    6.25
   9  -9  -9   -6.41    7.96
   9  -9  -8   -3.27    7.44
   9  -9  -6   57.11   10.93
   9  -9  -5   -4.86    6.96
   9  -9  -4    0.39    6.55
   9  -9  -3   -1.67    5.98
   9  -9  -2   28.85    8.08
   9  -8 -12   -0.11    6.83
   9  -8 -11    8.99    8.67
   9  -8 -10   -6.54    5.84
   9  -8  -9    3.38    5.77
   9  -8  -8   53.98   10.71
   9  -8  -7    6.50    5.90
   9  -8  -6   -0.21    5.00
   9  -8  -5    6.37    6.84
   9  -8  -4    6.01    6.62
   9  -8  -3   11.35    5.22
   9  -7 -12   -1.91    8.04
   9  -7 -11    9.92    7.00
   9  -7 -10   -4.77    7.60
   9  -7  -9   47.51    8.98
   9  -7  -8   -0.79    7.60
   9  -7  -7    7.11    7.16
   9  -7  -6    8.80    5.29
   9  -7  -5   49.99    9.18
   9  -6 -13   -1.51    7.92
   9  -6 -12   21.95    7.83
   9  -6 -11   34.01   10.12
   9  -6 -10    7.34    8.44
   9  -6  -9   14.82    8.43
   9  -6  -8    3.76    5.17
   9  -6  -7    5.35    5.19
   9  -6  -6    9.45    5.18
   9  -5 -13    7.08    8.78
   9  -5 -12   28.09    9.54
   9  -5 -11  104.39   13.49
   9  -5  -9    4.15    6.95
   9  -5  -8   34.38    7.23
   9  -4 -13   -0.72    5.53
   9  -4 -12  104.07   13.28
   9  -4 -11  115.45   13.18
   9  -4 -10    5.48    5.17
   9  -4  -9   10.72    7.04
  -9   4  -7   43.92    6.73
  -9   4  -8   92.75    9.90
  -9   4  -9   28.83    6.74
   9  -3 -13  132.15   14.41
   9  -3 -12   62.71   10.94
   9  -3 -11    5.90    5.31
   9  -3 -10   15.02    7.43
  -9   3  -5  240.44   13.65
  -9   3  -6   27.17    5.35
  -9   3  -7    9.56    4.35
  -9   3  -8   25.78    6.60
  -9   3  -9   46.72    7.07
   9  -2 -12   22.09    8.07
   9  -2 -11    2.73    6.46
  -9   2  -3  213.35   12.55
  -9   2  -4  243.04   12.49
  -9   2  -5    7.76    5.32
  -9   2  -6   12.36    5.78
  -9   2  -7   72.87    8.96
  -9   2  -8    3.84    5.74
  -9   2  -9    8.98    5.16
  -9   2 -10    7.51    6.80
   9  -1 -12   25.50    8.30
  -9   1  -1   31.66    6.33
  -9   1  -2  141.59    9.43
  -9   1  -3   23.97    4.93
  -9   1  -4   72.04    8.32
  -9   1  -5   24.72    5.63
  -9   1  -6   57.77    8.49
  -9   1  -7   84.07    9.16
  -9   1  -8  147.58   12.34
  -9   1  -9   24.12    7.34
  -9   1 -10   21.97    7.60
  -9   0   1   92.97    7.95
  -9   0   0   77.04    7.03
  -9   0  -1    2.95    3.46
  -9   0  -2  150.02   10.56
  -9   0  -3   79.39    8.02
  -9   0  -4   -2.93    5.36
  -9   0  -5  113.61   10.64
  -9   0  -6   48.32    7.36
  -9   0  -7    4.66    5.89
  -9   0  -8   43.56    8.47
  -9   0  -9   32.22    8.13
  -9   0 -10   -4.91    4.46
  -9  -1   2   14.25    5.23
  -9  -1   1    7.61    4.74
  -9  -1   0   16.32    4.34
  -9  -1  -1   86.45    8.73
  -9  -1  -2   36.10    6.20
  -9  -1  -3  119.59   10.60
  -9  -1  -4  117.06   10.54
  -9  -1  -5  214.96   13.89
  -9  -1  -6   73.19    9.70
  -9  -1  -7  105.78   11.29
  -9  -1  -8   -1.20    6.22
  -9  -1  -9   18.51    8.10
  -9  -1 -10    2.84    5.54
  -9  -1 -11    8.26    6.33
  -9  -2   3    5.21    5.05
  -9  -2   2    3.98    4.77
  -9  -2   1  110.49    9.23
  -9  -2   0   13.86    4.57
  -9  -2  -1   13.66    4.76
  -9  -2  -2   20.98    5.53
  -9  -2  -3  213.78   13.57
  -9  -2  -4    1.51    4.34
  -9  -2  -5  291.86   16.46
  -9  -2  -6   20.81    6.13
  -9  -2  -7   -1.06    6.22
  -9  -2  -8   34.21    7.32
  -9  -2  -9   -2.05    6.86
  -9  -2 -11    4.71    8.14
  -9  -3   4  327.42   14.16
  -9  -3   3    5.50    4.66
  -9  -3   2  597.42   19.73
  -9  -3   1  321.36   14.89
  -9  -3   0   47.65    6.88
  -9  -3  -1    7.97    5.62
  -9  -3  -2  154.40   11.36
  -9  -3  -3  194.79   13.59
  -9  -3  -4  200.30   13.41
  -9  -3  -5  129.95   12.38
  -9  -3  -6  111.46   12.32
  -9  -3  -7    1.11    5.45
  -9  -3  -9   31.42   10.08
  -9  -3 -10   39.60   10.53
  -9  -4   5  278.02   13.21
  -9  -4   4  320.32   14.23
  -9  -4   3   75.92    7.66
  -9  -4   2  528.09   19.57
  -9  -4   1   26.75    7.01
  -9  -4   0   85.94    9.48
  -9  -4  -1   12.68    6.67
  -9  -4  -2  191.08   13.53
  -9  -4  -3    6.01    6.59
  -9  -4  -4   46.86    9.20
  -9  -4  -5   30.48    8.87
  -9  -4  -6   43.60    9.92
  -9  -4  -7    6.49    6.07
  -9  -4  -8    5.56    6.24
  -9  -4  -9   82.43   11.61
  -9  -4 -10    2.69    6.61
  -9  -5   6  606.93   20.00
  -9  -5   5   50.27    7.09
  -9  -5   4    1.84    3.73
  -9  -5   3  220.32   13.40
  -9  -5   2  108.67    9.64
  -9  -5   1   47.79    7.19
  -9  -5   0  229.36   14.13
  -9  -5  -1  323.54   17.31
  -9  -5  -2  227.12   14.57
  -9  -5  -3   57.54   10.09
  -9  -5  -4   20.49    8.44
  -9  -5  -5  121.75   13.04
  -9  -5  -6   71.78   10.37
  -9  -5  -7    2.62    7.95
  -9  -5  -8   31.40    9.93
  -9  -5  -9   81.82   13.02
  -9  -6   7    1.89    5.17
  -9  -6   6  118.66    9.32
  -9  -6   5   23.35    6.40
  -9  -6   4    6.61    5.82
  -9  -6   3   -0.41    4.12
  -9  -6   2    6.46    4.60
  -9  -6   1  171.98   13.16
  -9  -6   0   15.23    7.46
  -9  -6  -1  488.23   22.31
  -9  -6  -2    1.40    5.68
  -9  -6  -3   25.03    8.67
  -9  -6  -4  142.85   13.93
  -9  -6  -5   14.50    6.87
  -9  -6  -6    6.20    8.04
  -9  -6  -7    8.57    8.72
  -9  -6  -8   59.91   11.99
  -9  -7   8   97.83    9.28
  -9  -7   7   63.31    7.96
  -9  -7   6  121.51   10.53
  -9  -7   5  296.16   16.11
  -9  -7   4   69.29    9.53
  -9  -7   3   30.81    7.69
  -9  -7   2   81.62   10.30
  -9  -7   1  126.73   12.10
  -9  -7   0  172.45   14.61
  -9  -7  -1  206.55   15.95
  -9  -7  -2   -7.90    6.79
  -9  -7  -3    9.79    8.08
  -9  -7  -4   86.36   12.16
  -9  -7  -5   -2.85    5.54
  -9  -7  -6    2.17    8.14
  -9  -8   7   -2.27    5.44
  -9  -8   6   57.72    8.96
  -9  -8   5   42.42    8.83
  -9  -8   4   70.46    8.99
  -9  -8   3    3.08    7.27
  -9  -8   2  254.00   16.50
  -9  -8   1   12.61    8.20
  -9  -8   0   33.12    8.00
  -9  -8  -1   -2.19    7.37
  -9  -8  -2   -0.10    5.64
  -9  -8  -3   -3.36    7.86
  -9  -8  -4    4.98    8.12
  -9  -8  -5   61.05   11.72
  -9  -9   7   11.32    7.02
  -9  -9   6   30.78    8.44
  -9  -9   5   18.63    6.20
  -9  -9   4  107.85   11.26
  -9  -9   3   78.25   11.39
  -9  -9   2  184.42   14.41
  -9  -9   1   23.31    9.52
  -9  -9   0   17.67    8.70
  -9  -9  -1   21.50    9.02
  -9  -9  -2   25.78    9.31
  -9  -9  -3    6.69    8.55
  -9 -10   6    7.00    7.52
  -9 -10   5    2.69    7.34
  -9 -10   4   17.86    8.59
  -9 -10   3  151.05   13.38
  -9 -10   2    2.60    6.33
  -9 -10   1   -6.56    8.12
  -9 -10   0   16.17    7.48
  -9 -10  -1   -0.63    7.98
  -9 -11   6   20.07    8.26
  -9 -11   5   45.18   10.35
  -9 -11   4    5.80    8.16
  -9 -11   3   32.19    8.40
  -9 -11   2    2.44    9.29
  -9 -11   1   20.71    9.50
  -9 -12   5    2.06    8.75
  -9 -12   4   16.95    9.42
  -9 -12   3   18.36   10.46
  10 -16   2    3.16    8.51
  10 -15  -1   -2.59    7.90
  10 -15   0   -4.36    5.49
  10 -15   2    5.97    5.80
  10 -15   3    1.26    7.67
  10 -14  -3   -0.35    6.18
  10 -14  -2    2.37    6.48
  10 -14  -1    0.49    6.05
  10 -14   0   -3.54    7.47
  10 -14   1   -3.70    7.61
  10 -14   2   -4.72    4.91
  10 -14   3   22.16    8.88
  10 -13  -4    8.94    7.08
  10 -13  -3    7.56    6.28
  10 -13  -2    4.39    8.35
  10 -13  -1    6.01    8.32
  10 -13   0   22.47    9.46
  10 -13   1   -5.71    7.53
  10 -13   2    6.19    5.93
  10 -13   3    7.28    7.05
  10 -13   4   26.90    8.43
  10 -12  -6   -2.92    8.40
  10 -12  -5    2.87    8.26
  10 -12  -4    5.55    6.20
  10 -12  -3    3.91    8.15
  10 -12  -2   18.17    7.20
  10 -12  -1    5.94    6.40
  10 -12   0   81.56   11.69
  10 -12   1   19.25    8.07
  10 -12   2   14.90    7.77
  10 -12   3    8.66    5.65
  10 -12   4   38.10    9.20
  10 -11  -8    1.30    6.23
  10 -11  -7    3.00    8.72
  10 -11  -6    9.04    8.56
  10 -11  -5   -1.42    5.84
  10 -11  -4    0.89    8.42
  10 -11  -3    2.31    6.16
  10 -11  -2   -1.65    7.44
  10 -11  -1    8.91    6.06
  10 -11   0   85.32   11.36
  10 -11   1   29.52    8.75
  10 -11   2   -0.25    6.25
  10 -10  -9    5.53    9.20
  10 -10  -8   11.77    8.59
  10 -10  -7   19.91    9.49
  10 -10  -6   16.61    9.58
  10 -10  -5   88.20   12.92
  10 -10  -4   -1.59    5.54
  10 -10  -3   18.98    6.73
  10 -10  -2    0.32    7.04
  10 -10  -1   73.61    9.88
  10  -9 -10    7.09    9.20
  10  -9  -9    2.60    8.58
  10  -9  -8   -1.00    8.03
  10  -9  -7   22.64    9.88
  10  -9  -6    3.91    6.10
  10  -9  -5   15.94    6.52
  10  -9  -4   43.66    8.12
  10  -9  -3   18.32    6.63
  10  -8 -11    7.50    9.40
  10  -8 -10   -1.66    6.01
  10  -8  -9   11.48    9.11
  10  -8  -8   11.81    8.89
  10  -8  -7   17.71    6.92
  10  -8  -6   51.77    9.94
  10  -8  -5    6.72    7.46
  10  -8  -4  148.23   12.56
  10  -7 -12    6.90    9.03
  10  -7 -11  166.19   15.88
  10  -7 -10   12.50    7.17
  10  -7  -9    0.56    8.25
  10  -7  -8   30.25    7.84
  10  -7  -7   22.41    8.27
  10  -7  -6    1.10    4.99
  10  -6 -13    1.10    8.71
  10  -6 -12   21.07    9.17
  10  -6 -11   15.20    7.23
  10  -6 -10   32.95    8.65
  10  -6  -9   72.63   11.19
  10  -6  -8   13.31    7.88
  10  -6  -7   77.93    9.84
  10  -5 -13   -2.33    5.87
  10  -5 -12    7.96    6.57
  10  -5 -11   22.53    7.77
  10  -5 -10   28.75    7.73
  10  -5  -9   -3.23    4.91
  10  -5  -8   75.77    9.57
  10  -4 -13   14.81    9.04
  10  -4 -12   49.94   11.26
  10  -4 -10   -0.33    6.65
 -10   4  -9   -0.17    6.04
  10  -3 -13    0.69    7.57
  10  -3 -12   30.08    9.22
  10  -3 -11    2.48    7.06
 -10   3  -5    0.65    4.40
 -10   3  -6  109.35   10.11
 -10   3  -7    5.57    5.76
 -10   3  -8    7.76    4.60
 -10   3  -9   12.96    6.45
  10  -2 -12    5.25    7.27
 -10   2  -3  165.09   12.38
 -10   2  -4   67.20    8.25
 -10   2  -5   99.90    9.20
 -10   2  -6   39.19    6.84
 -10   2  -7   27.86    7.17
 -10   2  -8   83.48   10.16
 -10   2  -9   16.51    7.25
 -10   2 -10   42.94    9.11
  10  -1 -12    7.67    5.30
 -10   1  -1  179.78   11.75
 -10   1  -2   24.55    5.78
 -10   1  -3  367.68   16.82
 -10   1  -4    7.37    4.44
 -10   1  -5    8.03    4.58
 -10   1  -6   36.85    8.03
 -10   1  -7   67.21    9.82
 -10   1  -8    3.26    4.96
 -10   1  -9    0.20    6.75
 -10   1 -10   86.95   10.64
 -10   0   0   91.87    9.21
 -10   0  -1  364.94   15.59
 -10   0  -2  207.91   12.93
 -10   0  -3  441.36   18.22
 -10   0  -4   20.13    5.66
 -10   0  -5    5.64    4.81
 -10   0  -6  166.92   13.64
 -10   0  -7   43.35    9.06
 -10   0  -8   13.82    7.65
 -10   0  -9   10.18    6.01
 -10   0 -10   57.74   10.42
 -10  -1   1   -4.52    3.39
 -10  -1   0  220.37   12.94
 -10  -1  -1   -2.20    5.52
 -10  -1  -2  257.63   14.32
 -10  -1  -3   59.11    8.12
 -10  -1  -4   38.57    7.34
 -10  -1  -5   54.05    9.11
 -10  -1  -6   22.86    6.58
 -10  -1  -7   87.24   11.12
 -10  -1  -8    3.00    6.88
 -10  -1  -9   23.94    6.96
 -10  -1 -10    1.69    5.51
 -10  -1 -11    1.81    5.85
 -10  -2   3    0.46    5.19
 -10  -2   2  270.51   13.46
 -10  -2   1  279.75   14.41
 -10  -2   0  348.90   16.49
 -10  -2  -1  111.55   10.86
 -10  -2  -2   53.44    8.88
 -10  -2  -3    5.55    6.40
 -10  -2  -4  121.98   11.66
 -10  -2  -5   50.13    9.09
 -10  -2  -6    7.61    7.07
 -10  -2  -7   82.29   11.63
 -10  -2  -8   19.98    7.06
 -10  -2  -9   34.02    9.78
 -10  -2 -10    1.21    8.24
 -10  -3   4   54.71    7.06
 -10  -3   3   55.89    6.97
 -10  -3   2   35.34    7.22
 -10  -3   1  622.26   21.92
 -10  -3   0   19.37    7.15
 -10  -3  -1   35.34    6.91
 -10  -3  -2   -0.72    4.45
 -10  -3  -3   25.28    7.38
 -10  -3  -4    4.33    5.34
 -10  -3  -5   18.56    8.05
 -10  -3  -6   65.62    9.76
 -10  -3  -7    2.02    7.67
 -10  -3  -8   48.75    9.67
 -10  -3  -9   12.18    8.71
 -10  -4   5  110.48    9.45
 -10  -4   4    5.63    4.20
 -10  -4   3  179.63   11.68
 -10  -4   2  121.65   10.28
 -10  -4   1  490.87   20.26
 -10  -4   0   16.13    7.46
 -10  -4  -1   46.47    7.64
 -10  -4  -2   33.11    8.20
 -10  -4  -3    3.03    5.20
 -10  -4  -4   63.46   10.43
 -10  -4  -5    8.29    7.75
 -10  -4  -6   34.84    8.18
 -10  -4  -7   -2.65    8.21
 -10  -4  -8    6.06    6.51
 -10  -5   6   22.03    5.72
 -10  -5   5   37.22    6.22
 -10  -5   4  127.21   10.22
 -10  -5   3    4.94    6.44
 -10  -5   2   16.06    7.25
 -10  -5   1    1.35    5.14
 -10  -5   0   98.95   11.02
 -10  -5  -1   63.34   10.23
 -10  -5  -2   10.05    5.91
 -10  -5  -3  105.01   12.35
 -10  -5  -4    0.24    7.38
 -10  -5  -5  100.13   12.99
 -10  -5  -6    2.45    6.00
 -10  -5  -7    1.91    6.39
 -10  -6   7   10.98    6.61
 -10  -6   6  275.42   14.77
 -10  -6   5   86.35    9.79
 -10  -6   4  534.70   21.03
 -10  -6   3    2.28    6.65
 -10  -6   2    2.03    5.22
 -10  -6   1   92.77   11.08
 -10  -6   0  247.12   16.87
 -10  -6  -1   -0.72    7.40
 -10  -6  -2    7.07    6.05
 -10  -6  -3   37.83    8.18
 -10  -6  -4   29.07    7.99
 -10  -6  -5   23.54    9.99
 -10  -6  -6   20.42    8.20
 -10  -7   7    3.77    5.63
 -10  -7   6    5.28    4.81
 -10  -7   5  301.83   17.04
 -10  -7   4  106.22   10.91
 -10  -7   3   54.34    8.81
 -10  -7   2   66.01   10.18
 -10  -7   1   18.00    8.57
 -10  -7   0   11.67    8.53
 -10  -7  -1    1.37    5.84
 -10  -7  -2    1.87    7.90
 -10  -7  -3    0.45    8.31
 -10  -7  -4   26.32    8.31
 -10  -8   7   38.10    8.05
 -10  -8   6   37.80    8.46
 -10  -8   5  220.34   16.09
 -10  -8   4   70.70   10.97
 -10  -8   3    5.75    5.90
 -10  -8   2   14.31    8.44
 -10  -8   1   14.55    6.56
 -10  -8   0    2.80    6.20
 -10  -8  -1   -3.71    7.91
 -10  -8  -3    7.87    9.78
 -10  -9   7   -5.71    6.38
 -10  -9   6    0.25    5.22
 -10  -9   5   12.81    8.28
 -10  -9   4   -0.87    5.83
 -10  -9   3   22.00    9.10
 -10  -9   2    7.27    8.66
 -10  -9   1   17.37    9.17
 -10  -9   0   -4.97    5.30
 -10  -9  -1   21.96    9.93
 -10 -10   6   -0.34    5.65
 -10 -10   5    1.88    6.00
 -10 -10   4   18.23    8.89
 -10 -10   3   25.35    8.12
 -10 -10   2   -1.02    6.42
 -10 -10   1    4.14    8.77
 -10 -11   5   -9.06    8.06
 -10 -11   4   22.77    9.98
 -10 -11   3   11.30    9.79
  11 -15   1   -1.38    8.49
  11 -15   2   21.68    7.84
  11 -14  -1   -0.30    8.71
  11 -14   0   -4.85    8.29
  11 -14   1    3.70    9.16
  11 -14   2    3.66    6.38
  11 -14   3    4.89    8.67
  11 -13  -3    6.48    6.74
  11 -13  -2    2.83    6.61
  11 -13  -1   37.32   10.62
  11 -13   0    4.71    8.90
  11 -13   1   11.91    6.66
  11 -13   2    0.42    5.71
  11 -13   3    8.81    7.96
  11 -13   4   -5.71    4.79
  11 -12  -5    1.74    8.64
  11 -12  -4   -6.44    5.85
  11 -12  -3    6.27    9.39
  11 -12  -2   13.69    9.11
  11 -12  -1   13.71    6.78
  11 -12   0    2.43    5.73
  11 -12   1   -1.96    5.24
  11 -12   2   -2.00    5.32
  11 -12   3    4.03    5.57
  11 -11  -6   26.55    8.44
  11 -11  -5   30.26   10.39
  11 -11  -4   20.70    9.70
  11 -11  -3    2.45    6.23
  11 -11  -2   17.12    8.77
  11 -11  -1   -5.97    7.31
  11 -11   0   24.51    7.74
  11 -10  -8    3.08    9.16
  11 -10  -7   -1.37    9.18
  11 -10  -6   65.75   12.11
  11 -10  -5    2.09    6.23
  11 -10  -4   14.11    6.84
  11 -10  -3   24.46    9.20
  11 -10  -2    4.78    5.92
  11  -9  -9   -0.08    9.05
  11  -9  -8    9.38    9.74
  11  -9  -7   17.12    9.71
  11  -9  -6   79.45   12.22
  11  -9  -5   80.21   11.87
  11  -9  -4    9.31    8.47
  11  -8 -10    2.64    6.56
  11  -8  -9    6.12    9.23
  11  -8  -8    6.32    8.63
  11  -8  -7    0.22    5.71
  11  -8  -6    4.23    5.76
  11  -8  -5    2.23    7.05
  11  -7 -11   -0.53    8.63
  11  -7 -10    5.47    6.76
  11  -7  -9   46.91   10.74
  11  -7  -8    5.73    5.96
  11  -7  -7    4.65    5.61
  11  -6 -12    0.05    8.37
  11  -6 -11    0.92    6.14
  11  -6 -10   40.48   10.27
  11  -6  -9   14.15    8.25
  11  -6  -8   12.54    6.43
  11  -5 -13   -0.48    6.20
  11  -5 -12    1.77    5.84
  11  -5 -11    6.75    6.05
  11  -5 -10   17.13    6.71
  11  -5  -9   12.04    7.80
  11  -4 -13   16.66    9.46
  11  -4 -12    7.63    8.24
  11  -4 -11    5.96    5.49
  11  -4 -10   -4.97    4.79
  11  -3 -13   34.38    9.57
  11  -3 -12   10.44    7.75
  11  -3 -11    5.17    5.57
 -11   3  -7   13.19    7.08
 -11   3  -8   49.59    9.54
 -11   3  -9   -4.47    6.11
  11  -2 -12   -1.32    6.91
 -11   2  -4   58.50    9.36
 -11   2  -5   89.69   10.82
 -11   2  -6   16.06    6.77
 -11   2  -7   35.34    8.48
 -11   2  -8   12.88    7.34
 -11   2  -9   13.00    7.40
 -11   1  -2  527.03   21.59
 -11   1  -3    2.06    4.79
 -11   1  -4   11.46    5.10
 -11   1  -5  105.55   10.44
 -11   1  -6   10.59    6.69
 -11   1  -7   57.36    9.85
 -11   1  -8    1.41    6.99
 -11   1  -9   12.66    7.90
 -11   1 -10    0.64    7.78
 -11   0  -1  207.95   14.24
 -11   0  -2  108.77    9.84
 -11   0  -3    4.30    4.67
 -11   0  -4   51.74    7.90
 -11   0  -5    0.79    6.56
 -11   0  -6   97.01   10.71
 -11   0  -7   40.16    8.18
 -11   0  -8    5.94    5.78
 -11   0  -9   61.14   11.35
 -11   0 -10    8.63    8.66
 -11  -1   1   34.74    6.80
 -11  -1   0   67.87    8.13
 -11  -1  -1  131.58   11.63
 -11  -1  -2    3.52    4.55
 -11  -1  -3    5.75    4.80
 -11  -1  -4   16.90    7.82
 -11  -1  -5    5.36    5.49
 -11  -1  -6   77.27   10.28
 -11  -1  -7    9.75    6.67
 -11  -1  -8   32.88    9.85
 -11  -1  -9   -1.69    5.80
 -11  -2   2    5.34    5.03
 -11  -2   1   25.16    5.90
 -11  -2   0  136.40   11.00
 -11  -2  -1    5.70    4.88
 -11  -2  -2   -0.02    6.26
 -11  -2  -3   66.10    9.14
 -11  -2  -4    5.95    7.22
 -11  -2  -5   -1.87    5.34
 -11  -2  -6   28.89    7.89
 -11  -2  -7   29.98    9.62
 -11  -2  -9    7.16    8.51
 -11  -3   3   46.91    8.47
 -11  -3   2  178.53   12.97
 -11  -3   1   -5.31    5.80
 -11  -3   0   36.08    6.88
 -11  -3  -1   32.37    8.61
 -11  -3  -2   22.48    8.18
 -11  -3  -4   24.97    8.59
 -11  -3  -5    4.98    7.71
 -11  -3  -6   20.83    8.80
 -11  -3  -7    8.52    6.47
 -11  -3  -8    4.33    6.57
 -11  -4   4   13.73    6.57
 -11  -4   3    4.49    4.74
 -11  -4   2    8.31    5.14
 -11  -4   1    1.29    4.78
 -11  -4   0   -2.01    4.66
 -11  -4  -1    4.65    5.68
 -11  -4  -2   14.58    6.65
 -11  -4  -3   22.75    8.71
 -11  -4  -4   -0.57    7.26
 -11  -4  -5    4.55    8.14
 -11  -4  -6   -0.97    5.96
 -11  -4  -7   -4.39    8.44
 -11  -5   5  101.81   11.27
 -11  -5   4   10.49    5.37
 -11  -5   3   36.10    8.31
 -11  -5   2   -2.55    4.69
 -11  -5   1    3.96    7.58
 -11  -5   0   63.58   10.73
 -11  -5  -1   69.29   10.83
 -11  -5  -2    2.63    5.62
 -11  -5  -3    7.88    8.23
 -11  -5  -4   44.45   10.73
 -11  -5  -5   34.88    8.76
 -11  -6   6   -2.57    5.01
 -11  -6   5   91.62   10.79
 -11  -6   4    8.74    5.44
 -11  -6   3    0.86    5.17
 -11  -6   2   52.80   10.16
 -11  -6   1  115.67   12.08
 -11  -6   0    8.65    6.36
 -11  -6  -1   46.79   10.17
 -11  -6  -2    5.30    6.16
 -11  -6  -3   -0.68    6.16
 -11  -6  -4   10.82    7.20
 -11  -7   7    3.40    7.00
 -11  -7   6   70.70    8.97
 -11  -7   5   52.76    9.49
 -11  -7   4   37.92    9.43
 -11  -7   3   32.60    9.75
 -11  -7   2   22.17    9.25
 -11  -7   1   15.21    6.84
 -11  -7   0  126.54   13.83
 -11  -7  -1   18.88    7.22
 -11  -7  -2   14.50    9.56
 -11  -8   7    3.61    4.85
 -11  -8   6   -1.59    6.70
 -11  -8   5    3.06    5.50
 -11  -8   4    4.08    8.27
 -11  -8   3   43.81   10.54
 -11  -8   2    2.57    8.51
 -11  -8   1   14.23    8.82
 -11  -8   0    3.12    6.46
 -11  -8  -1   -3.62    8.43
 -11  -9   6   -7.38    7.47
 -11  -9   5   20.68    9.14
 -11  -9   4   44.35   11.11
 -11  -9   3   12.52    7.37
 -11  -9   2   38.98    8.93
 -11  -9   1   17.49    9.86
 -11 -10   6   23.84    9.67
 -11 -10   5   20.89   10.06
 -11 -10   4   -5.10    6.34
 -11 -10   3   44.62    9.89
  12 -14   0    5.86    7.32
  12 -14   1   12.15    9.92
  12 -14   2   10.66    9.49
  12 -14   3   -2.93    5.85
  12 -13  -2    6.39   10.03
  12 -13  -1    7.88    9.36
  12 -13   0    5.13    8.96
  12 -13   1   22.53    9.70
  12 -13   2    2.80    8.11
  12 -13   3    1.25    6.21
  12 -12  -3    6.12    7.10
  12 -12  -2   10.34    6.88
  12 -12  -1    5.33    8.85
  12 -12   0    3.02    8.33
  12 -12   1    7.83    8.71
  12 -12   2    7.17    8.06
  12 -11  -5   11.24    9.99
  12 -11  -4    6.98    6.53
  12 -11  -3    2.37    8.26
  12 -11  -2   21.40    8.99
  12 -11  -1    9.89    6.76
  12 -10  -7    0.48    6.71
  12 -10  -6    4.22    8.89
  12 -10  -5   36.86   10.35
  12 -10  -4    4.79    6.08
  12 -10  -3   -0.35    6.14
  12  -9  -8    2.34    7.01
  12  -9  -7    2.63    6.22
  12  -9  -6   -5.17    5.81
  12  -9  -5    0.88    5.76
  12  -9  -4    9.95    6.45
  12  -8  -9    0.43    8.97
  12  -8  -8   23.17    8.10
  12  -8  -7   19.50    7.27
  12  -8  -6   -2.90    7.41
  12  -7 -10   -0.57    8.27
  12  -7  -9   14.19    8.81
  12  -7  -8   16.07    7.04
  12  -7  -7   19.58    8.37
  12  -6 -11    1.97    8.04
  12  -6 -10    1.24    7.74
  12  -6  -9   22.67    7.47
  12  -5 -12   11.26    8.60
  12  -5 -11   16.88    8.46
  12  -5 -10    6.66    7.92
  12  -4 -12   16.03    8.38
  12  -4 -11   13.17    8.37
  12  -3 -12   13.99    6.55
 -12   3  -8   -1.81    5.35
 -12   3  -9   11.69    8.62
 -12   2  -5   -0.55    7.05
 -12   2  -6   50.02   10.08
 -12   2  -7    6.13    5.69
 -12   2  -8   -0.36    4.81
 -12   2  -9   12.86    8.13
 -12   1  -3   24.88    8.31
 -12   1  -4   29.95    8.69
 -12   1  -5   67.45    9.21
 -12   1  -6   40.50    9.17
 -12   1  -7    1.62    7.33
 -12   1  -8   -4.54    6.91
 -12   1  -9    8.25    6.01
 -12   0  -1   26.62    6.72
 -12   0  -2   94.47   11.33
 -12   0  -3    5.04    6.40
 -12   0  -4   13.84    6.19
 -12   0  -5   20.50    8.06
 -12   0  -6   35.79    9.15
 -12   0  -7   -2.91    7.49
 -12   0  -8   18.16    8.65
 -12   0  -9    3.50    6.00
 -12  -1   0   81.19   10.55
 -12  -1  -1   81.42    9.44
 -12  -1  -2    0.76    5.07
 -12  -1  -3    0.06    4.54
 -12  -1  -4   -6.00    6.39
 -12  -1  -5   -4.36    6.99
 -12  -1  -6   16.22    8.77
 -12  -1  -7    3.97    8.53
 -12  -1  -8    7.94    6.88
 -12  -2   1    0.79    6.86
 -12  -2   0   -0.85    4.51
 -12  -2  -1   13.50    5.99
 -12  -2  -2    5.82    5.39
 -12  -2  -3   12.54    6.03
 -12  -2  -4   44.48   10.13
 -12  -2  -5   35.48   10.32
 -12  -2  -6   43.70   11.02
 -12  -2  -7    6.06    6.86
 -12  -3   3    6.17    5.47
 -12  -3   2    6.07    5.49
 -12  -3   1   36.33    8.57
 -12  -3   0   -1.35    4.54
 -12  -3  -1    3.71    5.35
 -12  -3  -2   36.73    7.98
 -12  -3  -3   21.21    9.16
 -12  -3  -4    3.55    8.49
 -12  -3  -5   60.49   12.02
 -12  -3  -6    2.67    8.99
 -12  -4   4   24.79    8.54
 -12  -4   3    1.88    6.60
 -12  -4   2   22.56    6.59
 -12  -4   1   29.70    8.56
 -12  -4   0    1.68    5.36
 -12  -4  -1   13.69    8.30
 -12  -4  -2   54.88   11.04
 -12  -4  -3   35.07   10.51
 -12  -4  -4   21.23    7.99
 -12  -4  -5   34.27   10.91
 -12  -5   5   25.97    9.06
 -12  -5   4   -4.43    6.65
 -12  -5   3   -1.18    6.84
 -12  -5   2    0.38    4.99
 -12  -5   1    2.72    5.62
 -12  -5   0   16.37    7.07
 -12  -5  -1    0.14    6.10
 -12  -5  -2  104.41   13.87
 -12  -5  -3    7.08    9.12
 -12  -6   5   16.10    6.51
 -12  -6   4   86.68   10.57
 -12  -6   3   -2.16    7.05
 -12  -6   2    3.18    8.03
 -12  -6   1   10.51    8.95
 -12  -6   0   86.71   11.80
 -12  -6  -2  120.86   13.82
 -12  -7   6    9.61    8.18
 -12  -7   5   18.46    8.82
 -12  -7   4   21.21    8.88
 -12  -7   3    0.14    5.59
 -12  -7   2    1.58    6.42
 -12  -7   1   21.77    7.83
 -12  -7   0    3.09    6.57
 -12  -8   7    8.96    8.89
 -12  -8   6   21.92    8.95
 -12  -8   5   69.85   11.33
 -12  -8   4    4.75    8.64
 -12  -8   3   86.31   13.33
 -12  -8   2   28.71    8.77
 -12  -9   6   12.86    9.53
 -12  -9   5    4.10    9.24
  13 -13   1    6.59    9.15
  13 -13   3    0.81    9.53
  13 -12  -2    2.17    6.55
  13 -12  -1    5.31    9.18
  13 -12   0    7.18    9.43
  13 -12   1    5.61    8.32
  13 -11  -4    0.51    6.57
  13 -11  -3    0.72    8.75
  13 -11  -2    5.56    8.70
  13 -11  -1   -1.42    6.05
  13 -10  -5    8.01    8.81
  13 -10  -4   42.68    9.30
  13 -10  -3   16.57    8.78
  13  -9  -7    2.31    6.35
  13  -9  -6   20.07    7.65
  13  -9  -5   -0.29    6.08
  13  -8  -8    5.22    6.40
  13  -8  -7    9.32    6.69
  13  -8  -6    5.56    6.06
  13  -7  -9   23.47    9.28
  13  -7  -8   21.17    7.62
  13  -6 -10   13.26    8.51
  13  -6  -9   10.64    8.14
  13  -5 -11   -3.00    7.15
  13  -5 -10   16.19    7.01
  13  -4 -11    3.14    6.92
  13  -3 -12    0.44    5.49
 -13   2  -7    0.70    7.97
 -13   2  -8    1.94    8.32
 -13   1  -4   39.01    8.61
 -13   1  -5   21.85    9.32
 -13   1  -7    4.06    7.56
 -13   1  -8   24.86    9.10
 -13   0  -2   -2.37    5.22
 -13   0  -3  112.87   13.31
 -13   0  -4   10.42    7.97
 -13   0  -5   16.31    8.72
 -13   0  -6   -0.22    7.90
 -13   0  -7    7.07    8.51
 -13  -1  -1   34.10    8.12
 -13  -1  -2   42.37    8.71
 -13  -1  -3   33.85    7.96
 -13  -1  -4    6.49    8.25
 -13  -1  -5   54.30   10.80
 -13  -1  -6   -4.72    7.69
 -13  -2   1   27.14    7.72
 -13  -2   0   79.46   10.47
 -13  -2  -1   -1.04    5.12
 -13  -2  -2   13.13    6.66
 -13  -2  -3    1.60    7.96
 -13  -2  -4   38.27    8.72
 -13  -2  -5   16.09    7.45
 -13  -3   2  101.80   12.63
 -13  -3   1   23.96    7.38
 -13  -3   0  193.62   14.86
 -13  -3  -1    0.91    5.90
 -13  -3  -2   19.33    8.88
 -13  -3  -3   40.09    9.08
 -13  -3  -4   83.46   13.24
 -13  -4   3   20.63    7.39
 -13  -4   2   -2.55    7.26
 -13  -4   1  123.89   13.77
 -13  -4   0   48.84   10.69
 -13  -4  -1    0.35    8.22
 -13  -4  -2   -1.10    5.96
 -13  -5   4    7.29    8.59
 -13  -5   3   76.20   11.49
 -13  -5   2   17.42    7.13
 -13  -5   1   66.25   10.36
 -13  -5   0    4.53    6.22
 -13  -6   5   13.39    9.52
 -13  -6   4   70.79   10.80
 -13  -6   3   15.02    9.43
 -13  -6   2   25.90    7.92
 -13  -6   1    9.35    7.05
 -13  -7   5   10.78    9.41
 -13  -7   4  150.08   15.41
 -14   1  -6   -3.66    6.21
 -14   0  -4   22.90   10.55
 -14   0  -5    9.90    9.23
 -14  -1  -2   -6.36    8.60
 -14  -1  -3    5.48    6.76
 -14  -1  -4   -0.71    8.17
 -14  -2  -1   54.83   11.58
 -14  -2  -2    4.60    6.94
 -14  -3   1   67.59   10.79
 -14  -3   0    9.64    7.26
 -14  -3  -1    1.82    5.83
 -14  -4   2  103.16   14.19
   0  -1   3  312.95    6.60
   0  -1   2  130.62    3.58
   0  -2   5 1925.82   22.48
   0  -2   4  330.86    7.98
   0  -2   3  184.36    5.18
   0  -2   2  412.09    7.14
   0  -3   7   14.21    2.88
   0  -3   6   20.29    3.04
   0  -3   5 1712.18   21.36
   0  -3   4  783.23   12.87
   0  -3   3 1422.40   17.09
   0  -3   2  609.56   10.34
   0  -4   9    5.78    3.58
   0  -4   8   49.95    4.53
   0  -4   7   15.15    2.71
   0  -4   6  226.21    8.07
   0  -4   5  367.53    9.89
   0  -4   4 4463.26   40.09
   0  -4   3   67.01    4.14
   0  -4   2  573.72   11.85
   0  -5  10  153.68    8.30
   0  -5   9   -3.52    2.76
   0  -5   8   49.67    4.93
   0  -5   7   86.90    5.69
   0  -5   6  737.83   15.83
   0  -5   5   23.84    3.04
   0  -5   4  314.47    9.89
   0  -5   3   79.99    4.89
   0  -6  11   34.56    4.71
   0  -6  10  147.07    8.88
   0  -6   9   43.87    4.90
   0  -6   8   52.57    5.10
   0  -6   7 2086.94   29.84
   0  -6   6  348.67   11.49
   0  -6   5    8.92    3.11
   0  -6   4  107.56    6.86
   0  -6   3   16.09    3.03
   0  -7  13    5.12    3.72
   0  -7  12   -3.58    3.93
   0  -7  11   16.45    5.04
   0  -7  10  385.70   14.06
   0  -7   9    9.71    4.26
   0  -7   8  513.24   15.68
   0  -7   7  891.39   20.55
   0  -7   6   47.26    5.54
   0  -7   5  114.33    7.60
   0  -7   4  362.22   12.74
   0  -7   3  125.35    7.57
   0  -8  14    4.33    5.22
   0  -8  13   15.11    4.32
   0  -8  12  156.60   10.25
   0  -8  11   94.82    8.27
   0  -8  10   66.09    6.65
   0  -8   9    1.11    3.01
   0  -8   8  729.77   20.01
   0  -8   7  156.63    9.45
   0  -8   6  217.32   10.57
   0  -8   5  165.45    9.44
   0  -8   4   98.61    7.50
   0  -8   3   78.54    6.60
   0  -9  15   70.51    9.46
   0  -9  14    6.81    5.29
   0  -9  13   11.30    4.13
   0  -9  12   39.03    5.92
   0  -9  11    2.02    4.51
   0  -9  10   22.95    4.82
   0  -9   9   26.60    5.10
   0  -9   8   17.44    5.53
   0  -9   7   37.63    5.75
   0  -9   6  122.00    9.53
   0  -9   5  118.96    8.97
   0  -9   4   10.87    4.75
   0  -9   3  100.38    8.00
   0 -10  16    1.90    4.68
   0 -10  15    3.96    3.98
   0 -10  14    1.42    5.21
   0 -10  13    7.74    4.40
   0 -10  12   14.84    5.78
   0 -10  11  240.12   13.58
   0 -10  10   31.31    5.68
   0 -10   9    8.58    4.37
   0 -10   8    2.10    3.80
   0 -10   7   32.24    5.74
   0 -10   6  317.78   14.97
   0 -10   5  133.64   10.23
   0 -10   4  244.51   12.61
   0 -10   3   90.31    8.29
   0 -11  16   -0.28    4.96
   0 -11  15    5.28    5.81
   0 -11  14   39.84    8.18
   0 -11  13   -1.33    3.93
   0 -11  12   15.63    6.61
   0 -11  11  107.58   10.06
   0 -11  10    2.50    5.71
   0 -11   9   53.68    7.52
   0 -11   8  132.75   10.96
   0 -11   7   45.74    8.07
   0 -11   6  189.62   12.47
   0 -11   5   12.24    6.30
   0 -11   4   35.86    6.14
   0 -11   3   -3.31    5.32
   0 -12  17   -5.09    5.52
   0 -12  16   -4.54    5.64
   0 -12  15    0.41    6.25
   0 -12  14    3.63    6.25
   0 -12  13    3.14    6.45
   0 -12  12   -0.81    4.68
   0 -12  11   47.94    7.77
   0 -12  10    0.84    6.63
   0 -12   9   22.50    6.25
   0 -12   8    4.34    4.98
   0 -12   7   27.43    7.83
   0 -12   6  149.64   12.42
   0 -12   5    3.05    4.47
   0 -12   4    3.53    4.23
   0 -12   3  238.91   14.38
   0 -13  18   10.51    7.65
   0 -13  17   -0.53    4.99
   0 -13  16    1.28    5.09
   0 -13  15   -0.96    4.82
   0 -13  14    6.59    5.02
   0 -13  13    0.24    4.97
   0 -13  12   26.00    7.19
   0 -13  11   78.27   10.07
   0 -13  10   12.10    6.07
   0 -13   9   61.76    8.98
   0 -13   8   11.67    5.74
   0 -13   7   81.45    9.92
   0 -13   6   94.33   10.25
   0 -13   5   16.46    7.41
   0 -13   4   24.37    6.24
   0 -13   3   99.52   10.78
   0 -13   2  113.64   11.35
   0 -14  17   11.51    7.78
   0 -14  16    8.18    6.22
   0 -14  15    7.97    5.95
   0 -14  14   -4.26    7.09
   0 -14  13   -0.01    7.53
   0 -14  12   11.21    8.15
   0 -14  11  100.77   11.73
   0 -14  10   65.98    9.96
   0 -14   9    6.56    6.09
   0 -14   8   72.25   10.98
   0 -14   7   -0.65    5.13
   0 -14   6    9.93    7.71
   0 -14   5    3.53    5.38
   0 -14   4  115.42   11.81
   0 -14   3   17.78    7.31
   0 -14   2   97.20   11.11
   0 -15  16    0.85    6.06
   0 -15  15    0.89    8.32
   0 -15  14    1.98    6.19
   0 -15  13    1.24    6.08
   0 -15  12   39.81   10.36
   0 -15  11   21.89    7.66
   0 -15  10   47.18   10.92
   0 -15   9   19.35    7.89
   0 -15   8   18.36    8.79
   0 -15   7    1.82    5.89
   0 -15   6   27.27    7.44
   0 -15   5    7.60    8.12
   0 -15   4    0.76    5.27
   0 -15   3   -0.03    4.84
   0 -15   2    7.44    7.21
   0 -15   1   37.07    7.46
   0 -16  15   -1.17    6.30
   0 -16  13   13.07    7.37
   0 -16  12    2.13    8.76
   0 -16  11   36.23   11.05
   0 -16  10   58.67   10.44
   0 -16   9    8.60    9.33
   0 -16   8    6.62    8.53
   0 -16   7  132.92   15.28
   0 -16   6   10.06    9.08
   0 -16   5   48.93   11.05
   0 -16   4    8.82    6.49
   0 -16   3    8.31    7.58
   0 -16   2    5.83    7.23
   0 -16   1   11.38    5.88
   0 -16   0    5.63    7.09
   0 -17  12   10.61   10.01
   0 -17  11   10.72    8.12
   0 -17  10   19.84    8.04
   0 -17   9    3.78    7.46
   0 -17   8   -0.88    6.31
   0 -17   7    8.46    7.13
   0 -17   6   25.87   10.31
   0 -17   5   -1.94    5.81
   0 -17   3   -1.40    7.71
   0 -17   2    3.75    5.39
   0 -17   1    9.33    7.52
   0 -18   9    2.33   10.06
   0 -18   8   -1.56    8.91
   0 -18   7    4.27    6.61
   0 -18   6    8.33    9.41
   0 -18   5   23.31    9.61
   1 -18   4    1.05    6.18
   1 -18   5    7.15    9.06
   1 -18   6   -0.91    6.10
   1 -18   7   -4.15    9.02
   1 -18   8   18.55    7.92
   1 -18   9    3.57    7.01
   1 -17   1    9.41    5.75
   1 -17   2   14.69    6.24
   1 -17   3    4.46    5.66
   1 -17   4    1.45    7.50
   1 -17   5   -1.05    6.61
   1 -17   6   22.74    9.89
   1 -17   7    7.14    8.82
   1 -17   8   30.57   11.13
   1 -17   9   25.10   10.08
   1 -17  10    8.23    9.58
   1 -17  11   -1.74    6.45
   1 -17  12    4.40    7.05
   1 -17  13    9.52    9.56
   1 -16   2   11.06    6.16
   1 -16   3   -1.72    7.14
   1 -16   4   15.47    6.68
   1 -16   5   15.29    7.03
   1 -16   6   22.44    9.56
   1 -16   7   22.01    7.59
   1 -16   8    5.73    6.51
   1 -16   9   36.82   10.41
   1 -16  10   30.96   10.30
   1 -16  11    2.50    6.47
   1 -16  12   -3.25    8.21
   1 -16  13    2.41    8.36
   1 -16  14   11.59    7.68
   1 -16  15    1.86    8.48
   1 -15   2   20.59    6.23
   1 -15   3    1.66    5.12
   1 -15   4   19.47    7.73
   1 -15   5   38.94    8.91
   1 -15   6   -1.91    5.41
   1 -15   7   25.32    8.86
   1 -15   8    5.86    7.84
   1 -15   9   17.48    8.54
   1 -15  10    5.21    5.93
   1 -15  11    4.73    7.99
   1 -15  12    3.79    8.26
   1 -15  13   -0.06    7.57
   1 -15  14   17.46    7.25
   1 -15  15   -1.24    5.53
   1 -15  16    6.81    8.22
   1 -14   3   -0.92    6.18
   1 -14   4   98.52   11.27
   1 -14   5   13.45    5.69
   1 -14   6   97.41   11.76
   1 -14   7   13.76    6.06
   1 -14   8    3.31    5.32
   1 -14   9   29.12    8.59
   1 -14  10    2.37    7.88
   1 -14  11    5.89    7.78
   1 -14  12   56.60   10.51
   1 -14  13    4.36    7.06
   1 -14  14   12.28    7.98
   1 -14  15   -3.53    7.10
   1 -14  16    2.55    7.43
   1 -14  17    5.58    7.61
   1 -13   3   42.00    7.09
   1 -13   4   86.13   10.40
   1 -13   5   56.95    8.10
   1 -13   6    1.54    4.89
   1 -13   7    5.32    5.12
   1 -13   8   14.19    6.15
   1 -13   9  282.31   17.26
   1 -13  10   -0.40    6.94
   1 -13  11    5.23    5.49
   1 -13  12   10.10    5.63
   1 -13  13    5.94    7.26
   1 -13  14    6.00    6.87
   1 -13  15    1.20    4.69
   1 -13  16    4.91    4.93
   1 -13  17    1.72    4.69
   1 -13  18   11.42    5.97
   1 -12   4   44.18    8.03
   1 -12   5   19.63    5.49
   1 -12   6   -0.33    4.35
   1 -12   7   34.29    7.91
   1 -12   8   43.50    7.26
   1 -12   9   29.65    7.87
   1 -12  10    2.73    4.55
   1 -12  11    2.95    6.38
   1 -12  12   14.29    5.51
   1 -12  13   14.67    7.05
   1 -12  14    5.02    5.02
   1 -12  15   29.89    8.05
   1 -12  16   -4.05    5.47
   1 -12  17    2.62    5.54
   1 -11   4    1.28    3.95
   1 -11   5   19.44    6.38
   1 -11   6  212.42   13.67
   1 -11   7   28.47    7.19
   1 -11   8    2.38    3.88
   1 -11   9    8.75    4.49
   1 -11  10   74.53    8.54
   1 -11  11    6.02    4.35
   1 -11  12  102.44   10.55
   1 -11  13   70.22    9.06
   1 -11  14   11.33    5.00
   1 -11  15   61.96    8.78
   1 -11  16    3.94    5.80
   1 -11  17   -0.72    4.62
   1 -10   4    7.18    4.07
   1 -10   5  406.56   16.09
   1 -10   6  154.03   11.38
   1 -10   7   51.43    7.62
   1 -10   8   56.33    7.03
   1 -10   9   -0.74    4.65
   1 -10  10    5.92    5.45
   1 -10  11   52.00    6.88
   1 -10  12    0.34    3.34
   1 -10  13   44.44    7.14
   1 -10  14  138.28   10.99
   1 -10  15   35.96    6.47
   1 -10  16   16.05    6.55
   1  -9   4    6.67    3.64
   1  -9   5 1042.67   24.42
   1  -9   6    7.07    3.84
   1  -9   7  442.42   16.02
   1  -9   8    6.49    4.99
   1  -9   9    7.42    4.84
   1  -9  10   26.82    5.08
   1  -9  11   42.08    6.66
   1  -9  12   54.63    7.16
   1  -9  13   31.55    6.20
   1  -9  14   32.92    6.43
   1  -9  15    1.55    3.95
   1  -8   4   16.82    3.78
   1  -8   5    7.38    4.18
   1  -8   6  200.68   10.38
   1  -8   7  540.10   16.67
   1  -8   8   85.91    7.10
   1  -8   9    1.52    2.88
   1  -8  10  106.22    8.23
   1  -8  11  468.07   16.42
   1  -8  12   91.31    7.75
   1  -8  13   19.35    4.36
   1  -8  14   48.71    7.11
   1  -7   4    6.42    3.50
   1  -7   5   88.81    6.71
   1  -7   6 1156.21   22.93
   1  -7   7   56.80    6.16
   1  -7   8  743.81   18.72
   1  -7   9  190.85    9.67
   1  -7  10    3.87    2.89
   1  -7  11  500.95   16.49
   1  -7  12   20.74    4.31
   1  -7  13   12.66    4.16
   1  -6   4  235.62    9.07
   1  -6   5  139.13    7.41
   1  -6   6   50.65    4.79
   1  -6   7   50.73    4.72
   1  -6   8   30.39    4.03
   1  -6   9  191.85    8.94
   1  -6  10  171.04    8.92
   1  -6  11  137.32    8.79
   1  -6  12  323.32   13.98
   1  -5   3  639.83   13.92
   1  -5   4    4.74    2.00
   1  -5   5  723.63   14.65
   1  -5   6  185.30    7.84
   1  -5   7    7.58    2.87
   1  -5   8  494.73   13.29
   1  -5   9  217.96    9.14
   1  -5  10    5.33    2.60
   1  -4   3 1172.15   17.01
   1  -4   4  758.17   13.71
   1  -4   5  243.41    7.74
   1  -4   6  356.32    9.88
   1  -4   7 1754.98   24.04
   1  -4   8  568.01   13.67
   1  -4   9   30.94    4.33
   1  -3   3  161.83    5.42
   1  -3   4 1650.33   19.13
   1  -3   5   79.15    4.34
   1  -3   6    5.10    2.22
   1  -3   7 1496.29   22.36
   1  -2   2   99.54    3.29
   1  -2   3  107.36    3.71
   1  -2   4   33.87    2.54
   1  -2   5  314.48    8.08
   1  -1   2  130.12    3.13
   1  -1   3  133.91    3.94
  -1  -1   2   14.53    1.45
  -1  -1   1  360.74    5.79
  -1  -2   5   12.42    2.96
  -1  -2   4 1548.54   19.31
  -1  -2   3   30.28    2.35
  -1  -2   2   44.43    2.49
  -1  -2   1   28.74    1.93
  -1  -3   7  183.25    8.77
  -1  -3   6  249.45    8.67
  -1  -3   5   90.59    5.12
  -1  -3   4 1295.39   18.03
  -1  -3   3  939.55   14.20
  -1  -3   2   92.09    4.07
  -1  -3   1 1391.59   16.80
  -1  -4   8   15.09    3.00
  -1  -4   7   50.62    4.69
  -1  -4   6  234.84    8.50
  -1  -4   5   90.70    5.37
  -1  -4   4  244.65    8.01
  -1  -4   3  355.42    9.12
  -1  -4   2  120.95    5.36
  -1  -5  10  476.28   16.08
  -1  -5   9  231.00   10.19
  -1  -5   8   55.62    5.65
  -1  -5   7   11.15    3.36
  -1  -5   6    4.19    2.11
  -1  -5   5  304.52   10.16
  -1  -5   4  222.65    8.43
  -1  -5   3   81.96    5.30
  -1  -5   2   19.69    2.72
  -1  -6  11    3.10    3.67
  -1  -6  10    5.26    3.94
  -1  -6   9  203.28   10.25
  -1  -6   8   28.95    4.26
  -1  -6   7   67.03    5.65
  -1  -6   6  111.76    7.11
  -1  -6   5  444.65   13.39
  -1  -6   4 1085.89   20.60
  -1  -6   3   19.70    3.68
  -1  -6   2  184.60    8.42
  -1  -7  12    5.98    3.16
  -1  -7  11    1.04    2.83
  -1  -7  10  134.26    8.86
  -1  -7   9  294.14   12.25
  -1  -7   8  145.01    9.16
  -1  -7   7  392.27   13.70
  -1  -7   6  445.88   14.24
  -1  -7   5  677.40   17.33
  -1  -7   4  125.82    7.98
  -1  -7   3   89.55    6.32
  -1  -7   2  872.84   19.45
  -1  -8  13   24.93    5.82
  -1  -8  12    6.34    3.42
  -1  -8  11    8.54    4.78
  -1  -8  10  257.56   12.77
  -1  -8   9  271.43   13.09
  -1  -8   8  136.36    9.50
  -1  -8   7    2.58    3.17
  -1  -8   6  178.52   10.09
  -1  -8   5  140.25    9.21
  -1  -8   4   50.41    6.38
  -1  -8   3    4.17    3.78
  -1  -8   2  228.26   11.16
  -1  -9  14    1.40    4.62
  -1  -9  13   10.15    5.16
  -1  -9  12    3.95    3.98
  -1  -9  11  119.83    9.79
  -1  -9  10  115.93    9.16
  -1  -9   9   29.95    5.42
  -1  -9   8  280.74   13.56
  -1  -9   7    0.35    3.59
  -1  -9   6   11.49    5.32
  -1  -9   5  708.36   21.00
  -1  -9   4    1.59    3.67
  -1  -9   3  178.57   10.17
  -1  -9   2   -4.58    4.16
  -1 -10  15    4.77    4.02
  -1 -10  14   68.72    8.02
  -1 -10  13   45.40    6.95
  -1 -10  12    1.77    5.40
  -1 -10  11   73.38    8.13
  -1 -10  10    1.82    5.09
  -1 -10   9  151.03   10.96
  -1 -10   8  803.61   24.33
  -1 -10   7   39.33    7.54
  -1 -10   6    4.20    4.10
  -1 -10   5  311.75   14.84
  -1 -10   4  318.40   15.30
  -1 -10   3   19.50    6.05
  -1 -10   2    2.87    3.88
  -1 -11  16   -2.99    5.09
  -1 -11  15    9.46    4.97
  -1 -11  14   -1.23    4.25
  -1 -11  13  117.90   10.84
  -1 -11  12   23.13    7.20
  -1 -11  11   13.70    7.00
  -1 -11  10  103.19    9.93
  -1 -11   9  191.37   12.94
  -1 -11   8    3.50    5.91
  -1 -11   7   77.33    8.59
  -1 -11   6  204.94   13.79
  -1 -11   5    8.06    6.32
  -1 -11   4  480.10   19.04
  -1 -11   3   16.35    5.02
  -1 -11   2  267.28   13.96
  -1 -12  17   -1.91    6.82
  -1 -12  16    0.40    4.74
  -1 -12  15   19.50    5.99
  -1 -12  14   25.25    6.81
  -1 -12  13   54.80    9.57
  -1 -12  12   48.23    9.36
  -1 -12  11   16.43    7.38
  -1 -12  10   56.71    8.53
  -1 -12   9    7.40    5.17
  -1 -12   8   69.52    8.89
  -1 -12   7   -0.37    4.43
  -1 -12   6    2.38    4.66
  -1 -12   5    9.74    4.95
  -1 -12   4   27.26    6.41
  -1 -12   3  174.20   12.56
  -1 -12   2  179.75   12.09
  -1 -13  18   -2.70    6.03
  -1 -13  17    0.18    5.11
  -1 -13  16   20.77    7.74
  -1 -13  15    5.21    5.71
  -1 -13  14   11.01    6.09
  -1 -13  13   -1.34    6.93
  -1 -13  12  113.20   13.19
  -1 -13  11    3.64    7.10
  -1 -13  10   45.89    8.40
  -1 -13   9  181.44   14.14
  -1 -13   8    4.85    5.79
  -1 -13   7   54.73    9.59
  -1 -13   6   -5.67    6.32
  -1 -13   5   19.61    5.97
  -1 -13   4    5.13    6.54
  -1 -13   3  402.60   18.86
  -1 -13   2    7.95    6.70
  -1 -13   1   32.01    7.71
  -1 -14  17   20.01    7.29
  -1 -14  16   33.86   10.08
  -1 -14  15    8.33    6.28
  -1 -14  14   -1.80    4.99
  -1 -14  13   11.44    8.48
  -1 -14  12   95.72   11.83
  -1 -14  11   12.38    8.52
  -1 -14  10   50.17   10.75
  -1 -14   9   83.05   10.69
  -1 -14   8   27.36    9.23
  -1 -14   7   -1.59    5.16
  -1 -14   6   12.25    7.87
  -1 -14   5    4.60    7.27
  -1 -14   4   12.54    7.85
  -1 -14   3    3.83    6.41
  -1 -14   2    7.73    6.44
  -1 -14   1    0.25    4.47
  -1 -14   0    2.32    6.63
  -1 -15  16    2.77    8.91
  -1 -15  14    2.74    8.38
  -1 -15  13   20.04    9.41
  -1 -15  12    1.24    6.22
  -1 -15  11    7.28    8.74
  -1 -15  10   27.35    8.39
  -1 -15   9    4.82    8.15
  -1 -15   8   15.43    9.56
  -1 -15   7    4.80    5.87
  -1 -15   6   83.58   11.10
  -1 -15   5   10.10    8.11
  -1 -15   4   10.63    8.34
  -1 -15   3   16.37    7.89
  -1 -15   2    6.34    6.77
  -1 -15   1    4.62    5.00
  -1 -15   0    6.75    6.68
  -1 -16  14    7.57    9.27
  -1 -16  13    1.74    9.43
  -1 -16  12    9.55    7.14
  -1 -16  11    2.95    6.82
  -1 -16  10  -10.46    8.22
  -1 -16   9   -1.98    8.37
  -1 -16   8    3.61    9.13
  -1 -16   7   18.96    9.47
  -1 -16   6   57.86   11.82
  -1 -16   5   -5.41    5.26
  -1 -16   4   15.48    8.89
  -1 -16   3   -0.43    5.46
  -1 -16   2    1.51    5.53
  -1 -16   1   16.91    7.67
  -1 -17  12   -2.91    9.25
  -1 -17  11   24.89   11.02
  -1 -17  10   -6.53    9.00
  -1 -17   9    6.84    9.47
  -1 -17   8    6.68    7.40
  -1 -17   7   13.83    7.54
  -1 -17   5    5.89    6.36
  -1 -17   4   -5.68    7.33
  -1 -17   3    2.76    8.13
  -1 -17   2   -0.91    7.57
  -1 -18   8   -1.18    9.57
   2 -18   4    2.61    7.88
   2 -18   5   12.99    7.12
   2 -18   6    5.70    9.26
   2 -18   7    3.42    6.32
   2 -18   8   -6.85    8.37
   2 -18   9    4.31    8.93
   2 -17   2    5.31    5.70
   2 -17   3   12.48    8.22
   2 -17   4    3.26    7.52
   2 -17   5   -2.05    7.32
   2 -17   6   -0.39    6.15
   2 -17   7   12.81    7.16
   2 -17   8    3.65    6.63
   2 -17   9   -3.50    7.94
   2 -17  10   20.30    9.57
   2 -17  11    9.07    7.12
   2 -17  12    7.63    9.29
   2 -17  13    5.76    7.16
   2 -16   3   -2.78    6.85
   2 -16   4    3.69    7.24
   2 -16   5   -1.15    4.98
   2 -16   6   -1.08    5.45
   2 -16   7   58.20   11.42
   2 -16   8    3.28    8.23
   2 -16   9   -2.65    5.64
   2 -16  10    5.69    8.33
   2 -16  11    7.48    6.82
   2 -16  12   -0.25    6.25
   2 -16  13   19.20    9.59
   2 -16  14    2.34    8.52
   2 -16  15    6.76    8.97
   2 -15   3    5.85    5.39
   2 -15   4   10.50    5.69
   2 -15   5    2.18    4.93
   2 -15   6   14.32    7.82
   2 -15   7    7.43    5.92
   2 -15   8    9.74    8.22
   2 -15   9   20.59    6.88
   2 -15  10    0.69    5.83
   2 -15  11    4.41    7.96
   2 -15  12    8.60    8.31
   2 -15  13    6.00    7.80
   2 -15  14   12.00    8.58
   2 -15  15   -1.75    7.44
   2 -15  16    8.22    8.29
   2 -14   4   28.84    7.92
   2 -14   5    7.31    5.07
   2 -14   6    1.77    6.34
   2 -14   7    7.20    7.53
   2 -14   8  138.72   13.54
   2 -14   9   54.60    9.88
   2 -14  10   90.97   11.79
   2 -14  11   18.71    7.96
   2 -14  12    6.13    5.83
   2 -14  13   29.14    7.39
   2 -14  14   19.45    8.63
   2 -14  15   -1.53    6.75
   2 -14  16    8.19    7.12
   2 -14  17   19.02    8.11
   2 -13   4   92.28   10.64
   2 -13   5    4.28    4.54
   2 -13   6   64.43    8.37
   2 -13   7  -10.28    6.08
   2 -13   8   66.55    9.16
   2 -13   9   21.06    6.07
   2 -13  10   17.82    7.92
   2 -13  11   33.38    7.25
   2 -13  12   77.16   10.75
   2 -13  13   51.58    8.43
   2 -13  14   15.22    7.46
   2 -13  15   13.05    7.33
   2 -13  16    7.58    5.18
   2 -13  17    7.47    6.14
   2 -13  18   14.25    6.69
   2 -12   5   30.45    6.05
   2 -12   6    8.13    4.67
   2 -12   7  100.64    9.87
   2 -12   8    2.72    6.25
   2 -12   9   80.62    8.89
   2 -12  10    2.57    4.48
   2 -12  11   16.99    5.56
   2 -12  12   44.25    8.29
   2 -12  13   19.68    6.01
   2 -12  14   97.73    9.84
   2 -12  15   14.54    6.81
   2 -12  16    4.56    4.34
   2 -12  17   -2.94    5.19
   2 -11   5  356.44   16.55
   2 -11   6  156.00   11.48
   2 -11   7   28.45    7.09
   2 -11   8   91.44    9.98
   2 -11   9   97.87    9.39
   2 -11  10   70.29    8.11
   2 -11  11   20.11    5.38
   2 -11  12   56.64    7.49
   2 -11  13   54.01    7.36
   2 -11  14  165.93   11.91
   2 -11  15   18.94    6.58
   2 -11  16   -0.30    5.36
   2 -10   5  152.43   10.13
   2 -10   6  636.14   20.31
   2 -10   7   12.33    4.38
   2 -10   8    2.63    4.91
   2 -10   9  203.24   12.01
   2 -10  10   53.48    7.66
   2 -10  11    1.80    3.37
   2 -10  12   48.42    7.28
   2 -10  13   67.89    8.10
   2 -10  14   22.63    6.15
   2 -10  15   25.14    6.30
   2 -10  16    0.28    3.98
   2  -9   5   96.59    8.26
   2  -9   6  116.13    9.07
   2  -9   7  105.29    8.40
   2  -9   8   85.59    7.62
   2  -9   9  349.85   14.54
   2  -9  10   42.60    5.84
   2  -9  11  164.35   10.74
   2  -9  12   30.96    5.90
   2  -9  13   66.13    7.78
   2  -9  14    9.11    4.68
   2  -9  15    3.52    4.64
   2  -8   5   60.70    6.33
   2  -8   6   57.90    6.62
   2  -8   7  252.83   11.69
   2  -8   8    7.37    4.33
   2  -8   9  226.18   10.99
   2  -8  10  266.63   12.05
   2  -8  11   21.83    4.37
   2  -8  12   48.16    5.89
   2  -8  14   27.55    5.73
   2  -7   4   57.26    5.37
   2  -7   5 1077.85   21.44
   2  -7   6  206.39    9.54
   2  -7   7   89.81    6.74
   2  -7   8  200.55    9.56
   2  -7   9    2.75    2.66
   2  -7  10  283.03   11.76
   2  -7  11  148.62    9.16
   2  -7  12   60.78    6.37
   2  -7  13   -1.88    3.74
   2  -6   4    2.70    2.25
   2  -6   5  641.33   15.62
   2  -6   6  164.19    7.88
   2  -6   7   97.46    6.29
   2  -6   8  639.10   15.60
   2  -6   9    5.26    2.48
   2  -6  10   90.15    6.84
   2  -6  11   10.28    3.12
   2  -6  12   17.15    4.88
   2  -5   4    9.73    2.18
   2  -5   5  228.48    8.32
   2  -5   6  304.16    9.80
   2  -5   7 1019.02   18.02
   2  -5   8    2.46    2.45
   2  -5   9    1.32    2.81
   2  -5  10  135.62    7.93
   2  -4   4  675.68   12.84
   2  -4   5   97.83    4.99
   2  -4   6  806.41   14.67
   2  -4   7  315.18    9.44
   2  -4   8   19.81    3.27
   2  -4   9   61.33    4.97
   2  -3   3  672.46   10.87
   2  -3   4   96.35    4.10
   2  -3   5   52.31    3.44
   2  -3   6  568.38   11.63
   2  -3   7    3.01    2.15
   2  -2   3   12.37    1.46
   2  -2   4   23.63    2.03
   2  -2   5   83.70    4.12
   2  -1   3 1001.54   11.29
  -2  -1   1  199.13    4.71
  -2  -1   0   58.54    2.05
  -2  -2   4  756.19   13.35
  -2  -2   3  868.06   13.61
  -2  -2   2    2.65    1.28
  -2  -2   1   45.83    2.52
  -2  -2   0   57.58    2.64
  -2  -3   6 1265.86   20.12
  -2  -3   5   23.44    3.13
  -2  -3   4  171.74    6.60
  -2  -3   3  642.81   12.08
  -2  -3   2  301.39    7.58
  -2  -3   1    4.45    1.48
  -2  -3   0  736.89   11.54
  -2  -4   8  245.29   10.68
  -2  -4   7  787.39   17.16
  -2  -4   6  325.79   10.62
  -2  -4   5  227.87    8.24
  -2  -4   4 1057.32   17.40
  -2  -4   3   44.96    3.77
  -2  -4   2 1649.98   21.20
  -2  -4   1  115.46    5.27
  -2  -5   9   10.55    4.01
  -2  -5   8  574.34   15.63
  -2  -5   7 1069.87   20.90
  -2  -5   6   17.15    3.69
  -2  -5   5  297.51    9.94
  -2  -5   4  135.62    6.70
  -2  -5   3  241.21    8.44
  -2  -5   2 1081.80   18.68
  -2  -5   1  436.02   11.34
  -2  -6  11   18.49    5.48
  -2  -6  10  293.12   12.66
  -2  -6   9    6.48    3.99
  -2  -6   8  344.53   12.85
  -2  -6   7  403.03   13.22
  -2  -6   6   20.37    3.51
  -2  -6   5    4.38    2.51
  -2  -6   4   16.79    3.62
  -2  -6   3  287.91   10.64
  -2  -6   2  275.74   10.07
  -2  -6   1 2143.00   29.16
  -2  -7  12   -5.10    3.88
  -2  -7  11   73.96    7.71
  -2  -7  10  900.52   22.25
  -2  -7   9   97.48    7.62
  -2  -7   8   50.15    5.66
  -2  -7   7  489.42   15.52
  -2  -7   6   11.20    3.93
  -2  -7   5    4.42    3.51
  -2  -7   4    0.48    3.04
  -2  -7   3  329.97   12.25
  -2  -7   2  481.54   14.18
  -2  -7   1 1115.64   21.95
  -2  -8  13   -0.15    3.39
  -2  -8  12   86.71    8.06
  -2  -8  11  362.90   15.03
  -2  -8  10   37.35    6.42
  -2  -8   9  236.92   11.97
  -2  -8   8  244.42   12.15
  -2  -8   7  128.73    8.88
  -2  -8   6  308.93   13.06
  -2  -8   5   31.09    5.58
  -2  -8   4 1275.22   26.21
  -2  -8   2  246.20   11.14
  -2  -8   1    4.83    3.70
  -2  -9  14   13.09    5.04
  -2  -9  13   45.79    7.63
  -2  -9  12   54.64    6.90
  -2  -9  11  108.74    9.26
  -2  -9  10   14.34    4.50
  -2  -9   9   27.77    5.52
  -2  -9   8   64.10    7.95
  -2  -9   7  172.67   10.94
  -2  -9   6    3.03    3.69
  -2  -9   5  463.07   16.61
  -2  -9   4  894.03   23.25
  -2  -9   3   13.73    5.44
  -2  -9   2   46.53    6.21
  -2  -9   1    9.80    4.57
  -2 -10  15    5.19    6.30
  -2 -10  14   99.02    9.97
  -2 -10  13   32.67    6.39
  -2 -10  12  142.43   11.32
  -2 -10  11   84.60    8.71
  -2 -10  10    4.01    5.73
  -2 -10   9  138.87   11.05
  -2 -10   8  117.92    9.86
  -2 -10   7   18.04    6.37
  -2 -10   6   14.93    5.23
  -2 -10   5 1647.32   34.37
  -2 -10   4  148.28   10.58
  -2 -10   3  198.63   12.12
  -2 -10   2   18.92    5.36
  -2 -10   1    1.64    4.49
  -2 -11  16    7.70    5.46
  -2 -11  15   18.77    7.35
  -2 -11  14  209.68   13.97
  -2 -11  13   15.51    5.92
  -2 -11  12   72.27    8.91
  -2 -11  11   33.78    6.81
  -2 -11  10   53.62    7.95
  -2 -11   9   72.53    8.53
  -2 -11   8   50.64    7.58
  -2 -11   7    6.87    4.74
  -2 -11   6   27.00    7.09
  -2 -11   5  183.96   13.07
  -2 -11   4   14.68    6.32
  -2 -11   3   20.36    6.26
  -2 -11   2    5.88    3.92
  -2 -11   1    4.49    5.12
  -2 -11   0   12.93    4.39
  -2 -12  17    8.39    6.31
  -2 -12  16    4.88    6.43
  -2 -12  15   41.42    7.77
  -2 -12  14    5.60    5.29
  -2 -12  13   58.35    9.97
  -2 -12  12    2.23    4.97
  -2 -12  11    1.23    5.00
  -2 -12  10   46.24    7.94
  -2 -12   9   41.25    8.90
  -2 -12   8  123.70   12.06
  -2 -12   7   22.88    7.59
  -2 -12   6   16.33    5.41
  -2 -12   5    0.25    4.26
  -2 -12   4   51.81    8.60
  -2 -12   3   57.02    7.99
  -2 -12   2   62.30    8.49
  -2 -12   1   12.40    6.00
  -2 -12   0   33.92    7.22
  -2 -13  16    5.82    5.71
  -2 -13  15    9.30    7.53
  -2 -13  14    7.12    5.92
  -2 -13  13    5.16    7.58
  -2 -13  12   -0.49    5.15
  -2 -13  11   36.27    9.47
  -2 -13  10    2.08    7.19
  -2 -13   9   50.90    8.85
  -2 -13   8  282.55   17.87
  -2 -13   7   -3.09    5.12
  -2 -13   6   41.61    8.96
  -2 -13   5   -2.06    4.80
  -2 -13   4    3.38    4.99
  -2 -13   3   58.03    9.55
  -2 -13   2   31.40    7.62
  -2 -13   1   -3.40    3.73
  -2 -13   0   34.64    7.62
  -2 -14  15   11.23    8.80
  -2 -14  14    4.22    7.77
  -2 -14  13   12.46    6.53
  -2 -14  12  -16.77    6.70
  -2 -14  11   -3.43    5.38
  -2 -14  10   12.18    8.48
  -2 -14   9   87.79   12.46
  -2 -14   8   22.22    7.09
  -2 -14   7   23.08    8.98
  -2 -14   6   -6.42    6.75
  -2 -14   5   -5.85    6.79
  -2 -14   4   23.31    8.06
  -2 -14   2    3.92    5.05
  -2 -14   1    5.24    5.96
  -2 -15  15    0.83    6.40
  -2 -15  14   -1.18    6.33
  -2 -15  13   -1.38    8.64
  -2 -15  12   -1.07    8.64
  -2 -15  11   -2.96    5.68
  -2 -15  10   -6.37    5.50
  -2 -15   9    3.12    8.53
  -2 -15   8    5.45    8.45
  -2 -15   7   -8.72    7.61
  -2 -15   6    2.08    7.50
  -2 -15   5    3.36    5.91
  -2 -15   4   14.29    8.03
  -2 -15   3   48.45    9.69
  -2 -15   2    4.55    7.20
  -2 -16  14   -0.55    6.62
  -2 -16  13    3.98    9.88
  -2 -16  12   37.85   11.23
  -2 -16  11   -0.66    8.86
  -2 -16  10   -3.77    8.82
  -2 -16   9   -2.81    8.97
  -2 -16   8   14.93    9.80
  -2 -16   7   19.66    8.08
  -2 -16   6    6.37    8.38
  -2 -16   5   25.41    9.50
  -2 -16   3   -0.55    5.25
  -2 -16   2   -3.85    4.88
  -2 -17  12    7.98    7.85
  -2 -17  11   -1.79    6.52
  -2 -17  10    9.63   10.22
  -2 -17   9    8.40    9.89
  -2 -17   8    8.49    7.00
  -2 -17   7   22.13   10.47
  -2 -17   6   -4.36    5.89
  -2 -17   5   -2.86    7.87
  -2 -17   4   -0.66    8.25
   3 -18   4    7.74    6.00
   3 -18   5   -1.58    7.45
   3 -18   6    3.42    6.24
   3 -18   7   -3.21    5.84
   3 -18   8   -1.25    6.12
   3 -18   9    0.33    6.39
   3 -18  10    5.90    6.86
   3 -17   3    7.07    5.93
   3 -17   4   -2.30    6.95
   3 -17   5   13.74    6.22
   3 -17   6   12.76    6.87
   3 -17   7    5.89    6.64
   3 -17   8   37.37    8.81
   3 -17   9   -4.73    8.02
   3 -17  10    5.03    8.15
   3 -17  11    6.25    9.24
   3 -17  12   -0.70    6.26
   3 -17  13   11.30    9.43
   3 -16   4   -0.12    5.12
   3 -16   5   -1.17    6.79
   3 -16   6   27.34    7.15
   3 -16   7    9.65    6.56
   3 -16   8   26.60    8.95
   3 -16   9    4.88    6.01
   3 -16  10   14.33    8.61
   3 -16  11   20.25    9.52
   3 -16  12   -1.91    7.84
   3 -16  13   12.52    9.02
   3 -16  14   -0.69    5.70
   3 -16  15   11.89    7.18
   3 -15   4   18.84    7.83
   3 -15   5    6.15    7.04
   3 -15   6   19.01    6.38
   3 -15   7   44.50    9.40
   3 -15   8   22.33    8.49
   3 -15   9   27.75    7.42
   3 -15  10    3.88    5.52
   3 -15  11   27.20    7.43
   3 -15  12   47.99    9.16
   3 -15  13    9.01    8.18
   3 -15  14   -4.36    7.10
   3 -15  15    9.56    7.85
   3 -15  16    3.56    5.90
   3 -14   5   20.81    7.66
   3 -14   6    6.59    5.00
   3 -14   7    2.76    4.93
   3 -14   8   16.31    7.52
   3 -14   9   50.03    9.76
   3 -14  10   61.94    9.90
   3 -14  11    3.03    5.32
   3 -14  12  149.83   14.21
   3 -14  13   31.93    8.75
   3 -14  14   13.18    6.18
   3 -14  15   -3.83    6.16
   3 -14  16   -1.44    4.51
   3 -14  17    2.82    7.09
   3 -13   5   45.88    8.60
   3 -13   6   10.08    5.06
   3 -13   7   58.17    8.29
   3 -13   8   96.56   11.08
   3 -13   9   24.93    6.39
   3 -13  10   58.23    9.28
   3 -13  11   31.29    7.97
   3 -13  12   17.48    5.98
   3 -13  13   27.02    7.76
   3 -13  14    3.49    6.39
   3 -13  15   -0.98    4.50
   3 -13  16    0.34    6.00
   3 -13  17    3.57    4.44
   3 -12   5    4.31    4.48
   3 -12   6   37.92    7.39
   3 -12   7  129.24   11.32
   3 -12   8    0.34    5.58
   3 -12   9  109.59    9.93
   3 -12  10    0.63    4.28
   3 -12  11   21.93    5.73
   3 -12  12    1.05    4.04
   3 -12  13   37.15    6.93
   3 -12  14    8.23    4.79
   3 -12  15   25.66    7.02
   3 -12  16    2.34    5.68
   3 -12  17    6.02    4.52
   3 -11   5  108.82    9.29
   3 -11   6   -0.60    3.74
   3 -11   7  151.86   11.12
   3 -11   8  307.87   15.71
   3 -11   9   43.47    6.57
   3 -11  10   14.93    4.86
   3 -11  11   10.12    5.54
   3 -11  12   39.09    6.27
   3 -11  13   13.75    4.81
   3 -11  14   10.65    4.61
   3 -11  15    1.41    3.50
   3 -11  16    2.24    3.91
   3 -10   5  181.73   10.99
   3 -10   6   50.90    7.03
   3 -10   7    4.82    5.60
   3 -10   8  498.45   18.27
   3 -10   9   32.21    5.83
   3 -10  10   66.18    7.26
   3 -10  11   27.83    6.08
   3 -10  12    3.27    4.81
   3 -10  13    0.11    4.59
   3 -10  14   30.78    5.51
   3 -10  15    0.55    3.29
   3  -9   5   53.17    6.68
   3  -9   6   88.08    7.78
   3  -9   7    6.14    3.64
   3  -9   8  125.09    9.30
   3  -9   9    3.71    3.33
   3  -9  10   62.22    7.20
   3  -9  11   12.71    4.89
   3  -9  12    4.04    4.25
   3  -9  13   21.57    4.73
   3  -9  14   11.37    4.53
   3  -9  15   -0.97    4.41
   3  -8   5  265.70   11.69
   3  -8   6   39.24    5.33
   3  -8   7   28.57    4.63
   3  -8   8  188.99    9.99
   3  -8   9    1.90    2.82
   3  -8  10   14.09    4.40
   3  -8  11   76.95    7.09
   3  -8  12   14.71    4.61
   3  -8  13   31.56    4.78
   3  -8  14    4.43    4.17
   3  -7   5   32.68    4.60
   3  -7   6  201.02    9.63
   3  -7   7   32.08    4.02
   3  -7   8  786.29   18.39
   3  -7   9   33.19    4.75
   3  -7  10   67.39    6.21
   3  -7  11   27.18    4.69
   3  -7  12   -0.59    3.15
   3  -7  13   -1.03    3.79
   3  -6   5   68.35    5.27
   3  -6   6   94.78    6.21
   3  -6   7   92.51    6.07
   3  -6   8   48.51    4.90
   3  -6   9  108.49    6.87
   3  -6  10   34.63    4.26
   3  -6  11    6.40    3.28
   3  -6  12   15.73    4.81
   3  -5   4  119.12    6.15
   3  -5   5  705.63   14.65
   3  -5   6    7.51    2.47
   3  -5   7   25.91    3.42
   3  -5   8   79.53    5.45
   3  -5   9  486.44   13.31
   3  -5  10   75.27    6.05
   3  -4   4 1413.50   18.55
   3  -4   5 1353.61   18.31
   3  -4   6    7.41    2.65
   3  -4   7  581.44   12.59
   3  -4   8  220.97    8.29
   3  -4   9  193.33    7.92
   3  -3   4 5903.17   44.34
   3  -3   5  481.20    9.59
   3  -3   6  320.92    8.23
   3  -3   7   89.51    4.97
   3  -2   3 1451.35   14.87
   3  -2   4 1324.76   14.49
   3  -2   5    6.49    1.76
  -3  -2   3  715.43   12.89
  -3  -2   2 2654.45   25.79
  -3  -2   0    5.58    1.20
  -3  -2  -1  336.69    5.96
  -3  -3   5   43.01    4.14
  -3  -3   4   42.00    3.61
  -3  -3   3 7632.68   57.69
  -3  -3   2 1353.34   17.96
  -3  -3   1  105.19    4.47
  -3  -3   0  250.44    6.46
  -3  -3  -1  640.49   10.35
  -3  -4   7  404.86   12.37
  -3  -4   6 1779.19   26.16
  -3  -4   5  305.27   10.28
  -3  -4   4 1429.85   21.46
  -3  -4   3 4757.05   42.48
  -3  -4   2   19.57    2.82
  -3  -4   1  153.88    5.97
  -3  -4   0   46.35    3.60
  -3  -5   9   30.48    5.02
  -3  -5   8  560.04   16.26
  -3  -5   7  630.22   16.12
  -3  -5   6    1.48    2.10
  -3  -5   5   63.14    5.00
  -3  -5   4 2295.20   29.39
  -3  -5   3  548.07   13.32
  -3  -5   2  859.14   16.07
  -3  -5   1  251.29    8.66
  -3  -5   0  618.64   13.11
  -3  -6  10   31.79    5.48
  -3  -6   9   28.90    5.23
  -3  -6   8  456.04   14.97
  -3  -6   7    7.06    3.76
  -3  -6   6  477.49   14.40
  -3  -6   5  128.00    7.23
  -3  -6   4    5.28    2.50
  -3  -6   3   -2.45    2.63
  -3  -6   2  795.45   17.35
  -3  -6   1   -0.18    2.88
  -3  -6   0  540.99   13.68
  -3  -7  11   14.95    4.10
  -3  -7  10   47.28    6.43
  -3  -7   9   -0.94    4.26
  -3  -7   8  226.55   11.09
  -3  -7   7 1310.22   26.44
  -3  -7   6  336.76   12.94
  -3  -7   5  289.30   11.74
  -3  -7   4   45.43    5.50
  -3  -7   3   13.27    3.17
  -3  -7   2  289.34   11.39
  -3  -7   1  124.50    7.57
  -3  -7   0   91.14    6.67
  -3  -8  13   32.25    6.46
  -3  -8  12    3.92    4.83
  -3  -8  11    5.56    4.71
  -3  -8  10   52.07    7.33
  -3  -8   9    0.59    3.31
  -3  -8   8    2.97    3.41
  -3  -8   7  355.47   14.63
  -3  -8   6   -4.03    4.21
  -3  -8   5   24.37    5.46
  -3  -8   4    1.76    3.74
  -3  -8   3   55.98    6.50
  -3  -8   2   35.72    5.52
  -3  -8   1  115.41    7.91
  -3  -8   0    5.61    3.78
  -3  -9  14   -1.68    4.67
  -3  -9  13   82.32    9.39
  -3  -9  12   -2.01    4.94
  -3  -9  11   25.96    5.59
  -3  -9  10  175.71   11.43
  -3  -9   9   46.97    6.38
  -3  -9   8   76.57    8.51
  -3  -9   7  104.54    8.68
  -3  -9   6   44.51    7.26
  -3  -9   5  147.47    9.97
  -3  -9   4  342.35   14.42
  -3  -9   3  172.65   10.39
  -3  -9   2   50.95    6.80
  -3  -9   1  131.68    8.90
  -3  -9   0    0.58    3.75
  -3 -10  14    0.76    3.93
  -3 -10  13   89.41    9.31
  -3 -10  12    2.28    5.95
  -3 -10  11   28.26    7.19
  -3 -10  10  243.94   13.92
  -3 -10   9    2.10    4.32
  -3 -10   8   13.42    4.80
  -3 -10   7   82.49    9.29
  -3 -10   6   20.03    6.35
  -3 -10   5   12.42    6.06
[truncated: 1,911,915 more chars]
